# Supplementary material for: 1-(3,4-Dihy­droxy­phen­yl)hexan-1-one
Source: Acta Crystallogr Sect E Struct Rep Online. 2010 Jun 23;66(Pt 7):o1725. doi: 10.1107/S1600536810022555 (PMC3006993; doi:10.1107/S1600536810022555)
Supplement: Supplementary file 2 [file e-66-o1725-Isup2.hkl]

# 
# h,k,l, Fc-squared, Fo-squared, sigma(Fo-squared) and status flag 
# 
data_I
_shelx_title ' P-1 in P-1' 
_shelx_refln_list_code          4 
_shelx_F_calc_maximum      126.02 
_exptl_crystal_F_000       224.00 
_reflns_d_resolution_high  0.7965 
 
loop_ 
 _symmetry_equiv_pos_as_xyz 
 'x, y, z' 
 '-x, -y, -z' 
 
_cell_length_a     7.1704 
_cell_length_b     8.0703 
_cell_length_c    10.6338 
_cell_angle_alpha  75.638 
_cell_angle_beta   73.373 
_cell_angle_gamma  88.323 
 
_shelx_F_squared_multiplier     1.000 
 
loop_ 
 _refln_index_h 
 _refln_index_k 
 _refln_index_l 
 _refln_F_squared_calc 
 _refln_F_squared_meas 
 _refln_F_squared_sigma 
 _refln_observed_status 
   1   0   0       52.30       99.81      1.69 o 
   2   0   0        0.57        0.78      0.39 o 
   3   0   0        6.02        4.67      0.65 o 
   4   0   0       40.87       46.20      1.40 o 
   5   0   0      237.66      237.79      3.73 o 
   6   0   0       10.44       11.21      1.30 o 
   7   0   0        0.02        0.03      0.62 o 
   8   0   0        2.18        1.81      1.10 o 
  -8   1   0        0.47        0.74      0.87 o 
  -7   1   0        1.29        1.11      1.17 o 
  -6   1   0        0.00       -0.45      0.64 o 
  -5   1   0       18.49       19.99      1.18 o 
  -4   1   0       35.07       34.51      2.72 o 
  -3   1   0      229.46      207.27      3.89 o 
  -2   1   0        0.54       -0.26      0.39 o 
  -1   1   0     4251.39     4074.38     34.88 o 
   0   1   0      273.64      210.52      2.98 o 
   1   1   0      125.77      143.85      2.40 o 
   2   1   0       90.35       80.25      2.44 o 
   3   1   0       80.99       83.03      1.42 o 
   4   1   0      222.51      228.19      4.35 o 
   5   1   0        0.56        0.48      0.42 o 
   6   1   0        1.79        1.68      0.57 o 
   7   1   0        5.77        5.80      1.36 o 
   8   1   0        0.89        1.43      1.56 o 
  -8   2   0        0.41        0.88      1.05 o 
  -7   2   0        1.42        0.52      0.92 o 
  -6   2   0      100.96      106.42      3.89 o 
  -5   2   0       32.01       29.24      1.37 o 
  -4   2   0        5.54        2.59      0.91 o 
  -3   2   0       31.50       31.24      1.56 o 
  -2   2   0      784.91      770.90     10.63 o 
  -1   2   0     1074.44      911.85      8.29 o 
   0   2   0      508.96      455.00      4.40 o 
   1   2   0      271.35      260.06      2.88 o 
   2   2   0       12.07       10.97      0.59 o 
   3   2   0      192.56      172.96      2.55 o 
   4   2   0       33.50       32.81      1.21 o 
   5   2   0        1.26        1.59      0.59 o 
   6   2   0        3.07        1.69      1.17 o 
   7   2   0        1.16        0.39      1.17 o 
   8   2   0        2.31        4.80      1.94 o 
  -8   3   0        0.37        0.26      1.69 o 
  -6   3   0      127.87      129.24      4.15 o 
  -5   3   0       66.90       73.03      2.06 o 
  -4   3   0        1.11        1.15      0.53 o 
  -3   3   0        9.33        8.81      1.04 o 
  -2   3   0      627.74      722.54      8.94 o 
  -1   3   0       17.97       20.01      0.84 o 
   0   3   0      111.57      126.97      1.88 o 
   1   3   0       36.94       40.36      0.79 o 
   2   3   0       11.05        9.35      1.17 o 
   3   3   0       62.06       64.40      1.81 o 
   4   3   0       67.96       69.31      1.74 o 
   5   3   0        1.75        0.26      0.91 o 
   6   3   0       10.42       13.09      1.81 o 
   7   3   0        0.02        0.52      1.30 o 
   8   3   0        0.34       -0.91      1.43 o 
  -8   4   0        0.20       -1.69      1.69 o 
  -7   4   0        8.37        5.83      1.81 o 
  -6   4   0       12.56       17.76      2.07 o 
  -5   4   0       12.56       17.89      1.94 o 
  -4   4   0       20.34       22.43      1.81 o 
  -3   4   0       15.54       22.24      1.14 o 
  -2   4   0      140.37      139.24      2.47 o 
  -1   4   0       11.76       11.66      0.91 o 
   0   4   0       46.31       47.22      1.23 o 
   1   4   0      127.00      112.16      1.56 o 
   2   4   0      553.09      571.52      6.12 o 
   3   4   0        4.53        6.48      1.04 o 
   4   4   0        0.24        1.04      0.91 o 
   5   4   0       35.95       37.46      2.46 o 
   6   4   0        2.00        2.59      1.43 o 
   7   4   0       20.87       24.24      2.85 o 
  -7   5   0        7.42        8.69      2.20 o 
  -6   5   0        0.07        0.65      1.30 o 
  -5   5   0        7.56        7.65      1.56 o 
  -4   5   0       24.09       27.35      1.94 o 
  -3   5   0       19.55       18.45      2.33 o 
  -2   5   0       38.51       35.62      1.40 o 
  -1   5   0       14.88       17.65      1.03 o 
   0   5   0       17.79       20.14      1.00 o 
   1   5   0      115.60      101.59      1.58 o 
   2   5   0       45.17       48.83      1.17 o 
   3   5   0       46.03       46.02      2.20 o 
   4   5   0        0.97        1.81      1.04 o 
   5   5   0        0.37       -0.13      1.04 o 
   6   5   0       13.27       16.98      2.20 o 
   7   5   0        0.55        0.91      1.69 o 
  -7   6   0        3.36        5.57      2.07 o 
  -6   6   0        0.16       -1.17      1.43 o 
  -5   6   0        0.46        2.33      1.30 o 
  -4   6   0       58.76       60.93      2.98 o 
  -3   6   0       26.87       20.01      2.46 o 
  -2   6   0       37.39       35.93      1.59 o 
  -1   6   0       31.11       26.77      2.72 o 
   0   6   0       14.25       16.09      1.17 o 
   1   6   0       65.16       66.69      1.83 o 
   2   6   0        0.14        0.00      0.78 o 
   3   6   0        0.87        1.43      0.64 o 
   4   6   0        2.35        3.11      1.04 o 
   5   6   0        2.80        3.50      1.30 o 
   6   6   0        0.44        1.30      1.30 o 
  -6   7   0        0.10       -0.91      1.69 o 
  -5   7   0        4.08        4.93      1.81 o 
  -4   7   0       56.43       49.06      2.15 o 
  -3   7   0        0.85        1.15      0.90 o 
  -2   7   0        3.04        3.02      0.96 o 
  -1   7   0       17.07       17.39      1.37 o 
   0   7   0      175.51      195.49      3.61 o 
   1   7   0      104.02      104.48      3.76 o 
   2   7   0        1.43        0.78      1.04 o 
   3   7   0        4.42        6.22      1.30 o 
   4   7   0        4.48        4.15      1.30 o 
   5   7   0        3.25        5.19      1.43 o 
  -5   8   0        0.76        1.04      1.69 o 
  -4   8   0       16.84       17.74      1.94 o 
  -3   8   0        0.11        1.94      1.01 o 
  -2   8   0        0.03        0.70      1.04 o 
  -1   8   0        1.98        0.76      0.90 o 
   0   8   0        2.96        2.07      1.43 o 
   1   8   0       22.57       22.43      2.20 o 
   2   8   0        7.94        6.22      1.56 o 
   3   8   0        0.15       -0.52      1.04 o 
   4   8   0        0.63        0.78      1.17 o 
  -3   9   0        0.80       -0.57      1.05 o 
  -2   9   0        6.47        7.78      2.07 o 
  -1   9   0       11.60        8.17      1.94 o 
   0   9   0        0.45        0.13      1.43 o 
   1   9   0        0.39        0.65      1.43 o 
   2   9   0        0.10        0.13      1.30 o 
   3   9   0        0.22        1.94      1.43 o 
  -2  -9   1        0.42        0.13      1.30 o 
  -1  -9   1        0.43        0.13      1.30 o 
   0  -9   1        6.58        9.72      2.07 o 
   1  -9   1        0.50       -0.52      1.43 o 
   2  -9   1        7.69       10.24      2.20 o 
   3  -9   1        0.03        0.13      1.56 o 
  -4  -8   1        2.47        2.85      1.43 o 
  -3  -8   1        0.87        0.78      1.17 o 
  -2  -8   1        2.16        2.98      1.30 o 
  -1  -8   1        3.09        6.35      1.56 o 
   0  -8   1       11.08       14.00      2.07 o 
   1  -8   1        4.25        1.43      1.43 o 
   2  -8   1        1.06        1.04      1.43 o 
   3  -8   1       15.70       13.31      1.51 o 
   4  -8   1        0.14       -0.78      0.93 o 
   5  -8   1        3.87        9.07      2.20 o 
  -5  -7   1       10.88        9.59      1.81 o 
  -4  -7   1        0.39        1.17      1.04 o 
  -3  -7   1        0.07       -0.78      0.78 o 
  -2  -7   1       17.75       18.93      1.94 o 
  -1  -7   1       91.55      102.79      3.89 o 
   0  -7   1      328.36      329.25      7.39 o 
   1  -7   1        5.80        5.36      0.96 o 
   2  -7   1        0.72        1.23      1.30 o 
   3  -7   1        6.27        6.36      1.09 o 
   4  -7   1       39.59       45.26      2.10 o 
   5  -7   1        6.56        2.20      1.69 o 
   6  -7   1        0.10       -0.13      1.69 o 
  -6  -6   1        1.88        2.85      1.56 o 
  -5  -6   1        0.66        1.56      1.30 o 
  -4  -6   1        0.10       -0.78      0.91 o 
  -3  -6   1        3.42        2.46      0.73 o 
  -2  -6   1       46.45       48.87      2.46 o 
  -1  -6   1      216.25      216.74      5.31 o 
   0  -6   1        3.03        1.81      0.62 o 
   1  -6   1       40.19       46.84      1.71 o 
   2  -6   1        0.01       -0.83      0.84 o 
   3  -6   1       17.61       17.24      1.33 o 
   4  -6   1       44.09       38.27      1.94 o 
   5  -6   1        0.49        0.78      1.30 o 
   6  -6   1        0.64       -1.30      1.30 o 
   7  -6   1       11.04       15.04      2.59 o 
  -6  -5   1        9.49        8.69      1.94 o 
  -5  -5   1        2.44        2.85      1.30 o 
  -4  -5   1        0.40        0.39      0.91 o 
  -3  -5   1        1.29        0.00      0.78 o 
  -2  -5   1        0.03        0.06      0.46 o 
  -1  -5   1        0.34        0.11      0.36 o 
   0  -5   1        6.54        6.55      0.78 o 
   1  -5   1        1.00        1.55      0.71 o 
   2  -5   1        5.62        6.10      1.04 o 
   3  -5   1        0.77        2.02      0.72 o 
   4  -5   1        0.25       -0.78      0.78 o 
   5  -5   1        1.34        1.43      1.17 o 
   6  -5   1        0.39        0.39      1.30 o 
   7  -5   1       11.48       16.33      2.59 o 
  -7  -4   1       27.52       38.37      3.24 o 
  -6  -4   1       13.61       13.09      2.07 o 
  -5  -4   1        1.90        2.20      1.17 o 
  -4  -4   1        0.85       -0.13      0.78 o 
  -3  -4   1        7.38        7.00      1.17 o 
  -2  -4   1      287.25      303.04      3.67 o 
  -1  -4   1       24.47       22.62      0.74 o 
   0  -4   1        7.17       10.11      0.55 o 
   1  -4   1      113.68      135.84      1.74 o 
   2  -4   1        6.87        8.31      0.78 o 
   3  -4   1       18.22       19.09      1.09 o 
   4  -4   1       67.72       64.42      2.59 o 
   5  -4   1       12.01       10.50      1.69 o 
   6  -4   1       17.38       12.44      1.94 o 
   7  -4   1        0.01       -0.52      1.43 o 
   8  -4   1        0.06        1.56      1.69 o 
  -7  -3   1        2.51        2.98      1.56 o 
  -6  -3   1        1.60        1.30      1.17 o 
  -5  -3   1        5.52        4.93      1.30 o 
  -4  -3   1       18.26       18.80      1.69 o 
  -3  -3   1       87.19       93.11      1.70 o 
  -2  -3   1       66.02       76.09      2.33 o 
  -1  -3   1       29.07       30.37      0.81 o 
   0  -3   1       61.48       67.89      1.12 o 
   1  -3   1       61.85       72.66      1.46 o 
   2  -3   1      291.73      303.39      3.75 o 
   3  -3   1       18.17       17.72      0.96 o 
   4  -3   1        7.15        9.72      1.30 o 
   5  -3   1      221.34      218.29      5.31 o 
   6  -3   1        1.41        2.13      0.90 o 
   7  -3   1       10.72        5.57      1.69 o 
   8  -3   1        0.12        1.43      1.56 o 
  -8  -2   1        0.29        1.43      1.69 o 
  -7  -2   1        0.44       -0.13      1.30 o 
  -6  -2   1        0.72        0.26      0.91 o 
  -5  -2   1        0.29        1.56      1.04 o 
  -4  -2   1       31.29       28.39      1.05 o 
  -3  -2   1       15.72       17.74      0.81 o 
  -2  -2   1       29.00       26.93      0.77 o 
  -1  -2   1       89.14       82.73      1.18 o 
   0  -2   1      780.04      655.42      5.03 o 
   1  -2   1      604.43      690.33     11.21 o 
   2  -2   1      630.66      632.48      6.28 o 
   3  -2   1        2.99        1.94      0.65 o 
   4  -2   1        0.03       -0.39      0.65 o 
   5  -2   1        5.45        6.48      1.17 o 
   6  -2   1       21.22       18.54      1.94 o 
   7  -2   1        5.08        4.60      1.23 o 
   8  -2   1        2.21        2.79      1.10 o 
  -8  -1   1        2.86        4.15      1.81 o 
  -7  -1   1        1.86        0.78      1.43 o 
  -6  -1   1        0.09        0.45      0.68 o 
  -5  -1   1        0.33       -0.10      0.42 o 
  -4  -1   1       40.27       44.15      1.20 o 
  -3  -1   1      140.77      125.38      7.17 o 
  -2  -1   1       48.10       46.87      1.21 o 
  -1  -1   1      282.44      290.46      2.99 o 
   1  -1   1      177.15      145.34      2.85 o 
   2  -1   1        8.05       15.56      0.91 o 
   3  -1   1      222.72      254.72      4.54 o 
   4  -1   1       62.29       46.41      1.94 o 
   5  -1   1       10.68       13.35      1.43 o 
   6  -1   1       17.30       19.05      1.62 o 
   7  -1   1        1.71        0.46      2.40 o 
   8  -1   1        0.55        0.21      0.77 o 
  -8   0   1        0.18       -0.26      1.43 o 
  -7   0   1        0.14       -0.39      0.82 o 
  -6   0   1        0.24        0.45      0.64 o 
  -5   0   1       34.39       36.37      1.40 o 
  -4   0   1       80.53       76.83      1.77 o 
  -3   0   1        9.33        9.66      0.68 o 
  -2   0   1      117.74       90.66      1.40 o 
  -1   0   1      136.06      181.41      1.99 o 
   0   0   1     1828.79     1665.72     21.78 o 
   1   0   1      956.60      716.82     11.08 o 
   2   0   1       41.18       48.35      1.43 o 
   3   0   1       93.53      109.67      2.59 o 
   4   0   1       99.91      119.91      2.98 o 
   5   0   1       29.88       30.33      1.69 o 
   6   0   1        4.40        3.88      0.74 o 
   7   0   1        0.89       -0.33      0.62 o 
   8   0   1        3.97        1.88      0.83 o 
  -8   1   1        0.00        0.43      1.09 o 
  -7   1   1        4.09        3.84      1.01 o 
  -6   1   1        0.35        0.12      0.68 o 
  -5   1   1        1.63        1.20      1.10 o 
  -4   1   1       90.42       93.92      2.01 o 
  -3   1   1        6.48        7.99      1.30 o 
  -2   1   1      329.16      273.42      3.20 o 
  -1   1   1      120.01       83.48      1.69 o 
   0   1   1      203.10      143.89      2.33 o 
   1   1   1       11.96        6.74      0.52 o 
   2   1   1      360.11      324.59      4.93 o 
   3   1   1        3.04        6.61      1.04 o 
   4   1   1        0.05        0.03      0.40 o 
   5   1   1        0.30        0.00      0.53 o 
   6   1   1        8.15        7.37      0.94 o 
   7   1   1        5.94        4.05      1.00 o 
   8   1   1        3.11        2.59      1.69 o 
  -8   2   1        0.32        0.69      1.14 o 
  -7   2   1        2.75        1.97      0.96 o 
  -6   2   1        0.02        1.05      0.84 o 
  -5   2   1       20.48       18.52      1.43 o 
  -4   2   1        0.35        1.04      0.50 o 
  -3   2   1      242.86      222.05      3.12 o 
  -2   2   1      394.79      394.61      4.26 o 
  -1   2   1      533.97      420.38      4.26 o 
   0   2   1       85.83      114.29      1.56 o 
   1   2   1      113.54      115.89      2.33 o 
   2   2   1       55.74       60.41      1.81 o 
   3   2   1      209.60      207.02      3.89 o 
   4   2   1        0.49        0.52      0.52 o 
   5   2   1        7.08        7.72      1.17 o 
   6   2   1        0.31       -0.41      0.59 o 
   7   2   1        0.23       -0.52      1.17 o 
   8   2   1        0.96        0.78      1.56 o 
  -8   3   1        0.40       -0.39      1.69 o 
  -7   3   1        3.44        3.11      1.56 o 
  -6   3   1      121.24      114.02      2.84 o 
  -5   3   1        0.48        0.98      0.62 o 
  -4   3   1        5.20        5.43      0.72 o 
  -3   3   1       36.34       37.53      1.23 o 
  -2   3   1       75.62       72.12      1.16 o 
  -1   3   1      351.33      406.58      4.49 o 
   0   3   1      177.30      192.56      2.47 o 
   1   3   1        6.21        7.19      0.65 o 
   2   3   1      492.45      563.36      8.17 o 
   3   3   1       70.11       79.53      1.77 o 
   4   3   1       33.66       38.25      1.37 o 
   5   3   1        0.01       -0.50      0.59 o 
   6   3   1        6.98        5.70      1.56 o 
   7   3   1       26.32       31.37      2.85 o 
   8   3   1        0.75        0.91      1.43 o 
  -7   4   1        3.69        3.63      1.69 o 
  -6   4   1        2.23        1.69      1.43 o 
  -5   4   1        7.88        9.33      1.56 o 
  -4   4   1        6.68        7.26      1.30 o 
  -3   4   1       10.57       11.54      1.30 o 
  -2   4   1      138.38      169.04      2.79 o 
  -1   4   1       12.24       17.35      1.04 o 
   0   4   1      183.15      231.71      3.12 o 
   1   4   1      396.98      450.70      4.01 o 
   2   4   1       28.00       32.04      1.10 o 
   3   4   1        4.81        5.87      0.68 o 
   4   4   1        0.00        0.65      0.55 o 
   5   4   1       34.09       37.72      2.46 o 
   6   4   1      131.83      146.74      5.31 o 
   7   4   1        0.34        1.30      1.43 o 
  -7   5   1        0.64        2.59      1.81 o 
  -6   5   1        0.31       -0.65      1.30 o 
  -5   5   1        2.58        1.17      1.17 o 
  -4   5   1        0.05       -0.39      0.78 o 
  -3   5   1       18.12       17.09      1.23 o 
  -2   5   1       15.07       11.52      1.00 o 
  -1   5   1        2.78        1.06      0.53 o 
   0   5   1       76.10       72.08      2.40 o 
   1   5   1       16.64       16.82      0.70 o 
   2   5   1       16.46       15.63      0.72 o 
   3   5   1       19.15       19.18      1.01 o 
   4   5   1        1.17        1.69      1.04 o 
   5   5   1        9.73        7.91      1.56 o 
   6   5   1        0.28       -0.39      1.17 o 
   7   5   1        0.14        0.26      1.43 o 
  -6   6   1        0.51        1.17      1.56 o 
  -5   6   1       12.04       12.70      1.94 o 
  -4   6   1        8.96       10.50      1.81 o 
  -3   6   1        3.97        2.41      0.81 o 
  -2   6   1       67.57       76.98      2.40 o 
  -1   6   1        6.70        7.58      0.96 o 
   0   6   1      352.95      388.58      5.18 o 
   1   6   1      119.47      118.37      2.47 o 
   2   6   1       10.18       10.96      0.92 o 
   3   6   1        0.14        0.06      0.55 o 
   4   6   1       11.86       14.00      1.69 o 
   5   6   1       18.67       21.26      2.07 o 
   6   6   1        0.29       -0.26      1.17 o 
  -6   7   1        0.14        0.91      1.69 o 
  -5   7   1       18.92       22.30      2.59 o 
  -4   7   1       15.73       15.17      2.20 o 
  -3   7   1        0.08       -0.29      0.78 o 
  -2   7   1        7.26        7.68      1.36 o 
  -1   7   1      262.89      261.44      5.83 o 
   0   7   1      130.40      147.82      3.11 o 
   1   7   1      102.51      113.48      2.61 o 
   2   7   1        1.09        0.65      0.91 o 
   3   7   1        5.35        4.41      1.17 o 
   4   7   1       41.00       37.33      2.46 o 
   5   7   1        0.97        1.30      1.04 o 
  -5   8   1        0.69        4.15      1.94 o 
  -4   8   1       13.44       13.22      2.20 o 
  -3   8   1        4.51        4.15      1.19 o 
  -2   8   1        0.01        1.27      0.84 o 
  -1   8   1       10.80       12.66      1.31 o 
   0   8   1        2.84        3.85      1.36 o 
   1   8   1       11.65       13.22      1.81 o 
   2   8   1        2.99        4.93      1.43 o 
   3   8   1        3.22        1.56      1.17 o 
   4   8   1        0.92        0.78      1.17 o 
   5   8   1        0.45        1.17      1.17 o 
  -3   9   1        2.90        2.90      1.88 o 
  -2   9   1        0.29        1.41      1.09 o 
  -1   9   1       27.39       31.24      2.85 o 
   0   9   1        0.20       -1.17      1.30 o 
   1   9   1        3.27        3.24      1.56 o 
   2   9   1        4.20        5.06      1.69 o 
   3   9   1        1.91        1.81      1.43 o 
  -1  -9   2        2.20        1.56      1.56 o 
   0  -9   2        4.91        4.41      1.94 o 
   1  -9   2        5.38        1.17      1.69 o 
   2  -9   2        2.00        0.39      1.69 o 
  -3  -8   2        2.26        1.81      1.17 o 
  -2  -8   2        5.29        4.02      1.43 o 
  -1  -8   2        0.74       -0.39      1.17 o 
   0  -8   2        4.04        2.98      1.56 o 
   1  -8   2        0.11       -1.17      1.17 o 
   2  -8   2        0.01       -0.91      1.30 o 
   3  -8   2       26.62       22.94      2.59 o 
   4  -8   2        0.68        0.17      1.05 o 
   5  -8   2        0.28        1.04      1.81 o 
  -4  -7   2        2.32        2.20      1.17 o 
  -3  -7   2        0.12        0.52      0.91 o 
  -2  -7   2       14.49        9.98      1.69 o 
  -1  -7   2       45.77       44.85      2.72 o 
   0  -7   2       40.85       43.68      2.72 o 
   1  -7   2        6.23        6.87      1.69 o 
   2  -7   2        0.19       -0.26      1.30 o 
   3  -7   2       34.29       28.54      1.68 o 
   4  -7   2        8.42        8.71      3.05 o 
   5  -7   2        0.77        0.26      1.43 o 
   6  -7   2        0.03        0.65      1.69 o 
  -5  -6   2        0.00        0.26      1.17 o 
  -4  -6   2        0.68       -0.52      1.04 o 
  -3  -6   2        0.99        1.94      0.78 o 
  -2  -6   2        1.30        0.65      0.91 o 
  -1  -6   2       11.79       12.96      1.56 o 
   0  -6   2        4.06        3.76      1.17 o 
   1  -6   2       12.44       12.03      1.03 o 
   2  -6   2       10.38        9.20      2.33 o 
   3  -6   2       44.45       43.65      2.53 o 
   4  -6   2        0.00       -1.10      1.10 o 
   5  -6   2        0.14        0.26      1.30 o 
   6  -6   2        8.76        8.43      1.94 o 
   7  -6   2       13.12       17.11      2.59 o 
  -6  -5   2        0.09       -1.30      1.30 o 
  -5  -5   2        2.05        1.43      1.17 o 
  -4  -5   2        5.49        4.15      1.17 o 
  -3  -5   2       12.99       12.31      1.43 o 
  -2  -5   2       45.33       44.21      1.64 o 
  -1  -5   2        2.05        2.13      0.62 o 
   0  -5   2       29.92       33.97      1.52 o 
   1  -5   2       10.13        8.75      0.81 o 
   2  -5   2        0.22       -0.09      0.53 o 
   3  -5   2       55.25       54.25      1.81 o 
   4  -5   2        2.97        2.84      0.87 o 
   5  -5   2        1.48        2.20      1.30 o 
   6  -5   2        2.52       -0.13      1.43 o 
   7  -5   2        0.77        3.11      1.81 o 
  -7  -4   2        1.23        1.81      1.56 o 
  -6  -4   2       16.40       17.76      2.20 o 
  -5  -4   2        0.04       -0.91      0.91 o 
  -4  -4   2        1.73        0.26      0.91 o 
  -3  -4   2       74.15       68.83      2.72 o 
  -2  -4   2       39.55       39.54      1.81 o 
  -1  -4   2        0.69        0.81      0.37 o 
   0  -4   2        1.98        2.29      0.38 o 
   1  -4   2      125.53      124.78      1.76 o 
   2  -4   2       48.67       75.94      1.43 o 
   3  -4   2       36.22       32.32      1.31 o 
   4  -4   2       53.87       58.33      2.59 o 
   5  -4   2       33.56       36.43      2.33 o 
   6  -4   2       37.91       37.72      2.59 o 
   7  -4   2        3.49        3.50      1.69 o 
   8  -4   2        0.00        0.26      1.56 o 
  -7  -3   2        2.75        1.81      1.56 o 
  -6  -3   2        0.23        0.91      1.17 o 
  -5  -3   2        6.85        7.52      1.43 o 
  -4  -3   2        3.24        4.15      1.04 o 
  -3  -3   2        0.00       -0.13      0.65 o 
  -2  -3   2       44.04       43.30      1.81 o 
  -1  -3   2       25.76       24.49      0.68 o 
   0  -3   2       39.29       35.49      0.78 o 
   1  -3   2      917.66      964.62      7.53 o 
   2  -3   2       14.97       16.99      0.74 o 
   3  -3   2        1.30        0.90      0.53 o 
   4  -3   2       34.05       35.65      1.94 o 
   5  -3   2      249.73      248.89      5.70 o 
   6  -3   2      222.09      241.76      6.09 o 
   7  -3   2        0.22        0.26      1.30 o 
   8  -3   2        0.34       -0.39      1.43 o 
  -7  -2   2        0.01       -0.65      1.30 o 
  -6  -2   2        0.20        1.30      1.30 o 
  -5  -2   2        0.71        0.78      0.91 o 
  -4  -2   2        9.42        8.94      1.30 o 
  -3  -2   2        0.23       -0.34      0.58 o 
  -2  -2   2       11.16       10.11      1.04 o 
  -1  -2   2      263.26      243.05      4.41 o 
   0  -2   2      269.00      200.65      1.95 o 
   1  -2   2      468.19      424.88      3.63 o 
   2  -2   2       63.70       63.71      1.12 o 
   3  -2   2       11.30       10.11      1.04 o 
   4  -2   2        1.68        2.46      0.78 o 
   5  -2   2      218.18      235.66      5.19 o 
   6  -2   2       10.80       14.65      1.69 o 
   7  -2   2        2.16        2.98      1.30 o 
   8  -2   2        1.34       -0.26      0.89 o 
  -7  -1   2        0.00       -0.26      1.30 o 
  -6  -1   2        0.00       -0.13      1.04 o 
  -5  -1   2       46.78       46.02      2.59 o 
  -4  -1   2        3.93        5.72      0.62 o 
  -3  -1   2       30.13       28.65      0.96 o 
  -2  -1   2       12.21       13.08      0.78 o 
  -1  -1   2        0.16        0.91      0.39 o 
   0  -1   2     5820.58     5372.34     47.93 o 
   1  -1   2        2.42        5.80      0.37 o 
   2  -1   2       83.05       93.86      1.40 o 
   3  -1   2       88.65       67.28      2.07 o 
   4  -1   2        6.38        7.78      1.04 o 
   5  -1   2       27.04       24.50      1.69 o 
   6  -1   2        6.01        7.00      1.30 o 
   7  -1   2        0.37       -0.24      1.04 o 
   8  -1   2        0.13        0.41      0.84 o 
  -8   0   2        0.14        0.91      1.56 o 
  -7   0   2        0.74        0.26      1.30 o 
  -6   0   2       19.89       24.37      2.20 o 
  -5   0   2        9.85       11.29      1.49 o 
  -4   0   2       31.87       34.60      1.23 o 
  -3   0   2        0.80        1.04      0.40 o 
  -2   0   2       13.00       19.93      0.72 o 
  -1   0   2    15882.25    12824.78    131.25 o 
   0   0   2      117.34      114.90      1.46 o 
   1   0   2       90.36      128.08      3.89 o 
   2   0   2       10.45       14.84      0.72 o 
   3   0   2      161.45      174.12      2.88 o 
   4   0   2     1324.52     1358.58     14.77 o 
   5   0   2       63.89       64.26      2.01 o 
   6   0   2        1.50        1.94      1.04 o 
   7   0   2        9.51        9.01      1.27 o 
   8   0   2        0.78       -0.76      1.10 o 
  -8   1   2        0.17        0.00      1.43 o 
  -7   1   2        0.44        0.52      1.43 o 
  -6   1   2        9.24       12.08      1.18 o 
  -5   1   2        3.46        3.70      0.73 o 
  -4   1   2       75.65       62.17      1.64 o 
  -3   1   2        4.05        4.60      0.55 o 
  -2   1   2      266.47      230.77      2.88 o 
  -1   1   2      358.56      281.96      3.11 o 
   0   1   2      385.40      338.59      4.93 o 
   1   1   2      417.28      417.12      4.31 o 
   2   1   2      403.09      380.07      5.70 o 
   3   1   2      565.39      601.47      8.81 o 
   4   1   2       23.04       21.91      1.43 o 
   5   1   2        2.60        2.33      0.91 o 
   6   1   2        9.43        7.65      1.30 o 
   7   1   2        2.87        2.80      0.93 o 
   8   1   2       10.00        6.55      1.23 o 
  -8   2   2        0.02       -0.65      1.43 o 
  -7   2   2       20.27       27.44      1.83 o 
  -6   2   2       25.93       26.82      1.46 o 
  -5   2   2        1.16        2.13      0.68 o 
  -4   2   2        0.90        1.49      0.55 o 
  -3   2   2      143.10      138.27      2.34 o 
  -2   2   2      492.90      444.23      4.86 o 
  -1   2   2       17.89       11.41      0.59 o 
   0   2   2      395.41      350.10      3.65 o 
   1   2   2       40.88       46.10      0.90 o 
   2   2   2      853.26      805.51     11.15 o 
   3   2   2      188.81      186.79      3.76 o 
   4   2   2        8.42       11.02      1.17 o 
   5   2   2       34.17       36.04      1.81 o 
   6   2   2        0.84       -0.52      0.78 o 
   7   2   2       14.00       12.64      1.24 o 
   8   2   2        4.28        6.09      1.94 o 
  -7   3   2       23.55       32.28      2.85 o 
  -6   3   2       33.73       45.99      2.20 o 
  -5   3   2        2.69        4.28      0.81 o 
  -4   3   2       12.85       12.83      1.81 o 
  -3   3   2      219.12      237.80      3.34 o 
  -2   3   2       80.12       74.38      1.62 o 
  -1   3   2      313.53      294.44      3.57 o 
   0   3   2        2.44        1.30      0.37 o 
   1   3   2       51.56       60.17      1.23 o 
   2   3   2      779.38      856.19     11.93 o 
   3   3   2      179.85      179.53      3.89 o 
   4   3   2        1.36        4.28      0.91 o 
   5   3   2        9.36        9.46      1.30 o 
   6   3   2        0.47        1.27      0.78 o 
   7   3   2       10.34       10.37      2.07 o 
   8   3   2        0.00       -0.39      1.30 o 
  -7   4   2        1.22        1.17      1.56 o 
  -6   4   2        0.23       -1.04      1.30 o 
  -5   4   2        0.36       -0.91      0.91 o 
  -4   4   2        9.08        8.43      1.30 o 
  -3   4   2       26.03       31.11      1.81 o 
  -2   4   2       13.05       13.77      0.92 o 
  -1   4   2       15.96       16.61      0.92 o 
   0   4   2      147.82      129.76      2.20 o 
   1   4   2     1529.21     1629.90     17.18 o 
   2   4   2        3.10        5.06      0.59 o 
   3   4   2        1.93        5.31      0.91 o 
   4   4   2       28.76       28.78      1.81 o 
   5   4   2        0.90        3.40      0.84 o 
   6   4   2      161.36      185.50      5.96 o 
   7   4   2        0.55       -0.52      1.30 o 
   8   4   2        0.10        0.26      1.69 o 
  -7   5   2        0.00        1.30      1.81 o 
  -6   5   2        2.11        2.07      1.56 o 
  -5   5   2        4.60        3.89      1.43 o 
  -4   5   2       23.99       16.33      1.81 o 
  -3   5   2       28.93       28.26      1.94 o 
  -2   5   2        0.71        1.04      0.62 o 
  -1   5   2       38.22       36.85      1.42 o 
   0   5   2       66.13       58.88      1.60 o 
   1   5   2       12.87       15.54      0.73 o 
   2   5   2      175.08      178.45      2.32 o 
   3   5   2        5.41        6.37      0.70 o 
   4   5   2        8.13        7.12      1.10 o 
   5   5   2       33.03       35.13      2.46 o 
   6   5   2        2.95        2.98      1.56 o 
   7   5   2        1.80        0.78      1.56 o 
  -6   6   2        1.16       -0.26      1.56 o 
  -5   6   2       27.49       28.65      2.72 o 
  -4   6   2       34.67       30.85      2.46 o 
  -3   6   2       14.80       12.57      1.69 o 
  -2   6   2       31.25       29.53      1.51 o 
  -1   6   2        1.42        0.36      0.72 o 
   0   6   2      239.38      242.21      5.51 o 
   1   6   2       20.54       22.30      1.19 o 
   2   6   2        0.00        0.58      0.55 o 
   3   6   2       18.78       20.68      1.19 o 
   4   6   2       14.43       17.09      1.23 o 
   5   6   2        0.02        1.56      1.17 o 
   6   6   2        5.12        4.02      1.56 o 
   7   6   2        0.00       -0.91      1.43 o 
  -6   7   2        1.03        5.57      2.20 o 
  -5   7   2       33.42       28.52      2.98 o 
  -4   7   2        3.29        5.44      1.69 o 
  -3   7   2        0.63        0.65      0.82 o 
  -2   7   2        0.10       -0.70      0.72 o 
  -1   7   2      207.61      220.62      3.99 o 
   0   7   2      289.25      323.83      4.90 o 
   1   7   2       14.23       12.55      2.27 o 
   2   7   2        5.60        7.40      0.92 o 
   3   7   2        0.57        0.39      0.91 o 
   4   7   2       21.12       18.15      1.81 o 
   5   7   2        0.92        0.78      1.04 o 
  -5   8   2        1.08        3.11      1.81 o 
  -4   8   2        0.27        0.52      1.56 o 
  -3   8   2        0.90        1.75      1.01 o 
  -2   8   2        0.12        0.97      0.90 o 
  -1   8   2        2.03        2.59      0.93 o 
   0   8   2       30.22       36.02      3.63 o 
   1   8   2       15.03       16.56      1.37 o 
   2   8   2        0.01       -0.91      0.91 o 
   3   8   2        0.65        0.65      1.04 o 
   4   8   2        2.48        1.30      1.17 o 
   5   8   2        0.05       -0.26      1.04 o 
  -3   9   2        2.31        3.18      1.18 o 
  -2   9   2       12.51       13.38      2.33 o 
  -1   9   2        3.68        3.29      1.18 o 
   0   9   2        0.90        1.07      0.93 o 
   1   9   2        0.52       -0.78      1.30 o 
   2   9   2        2.03       -0.26      1.17 o 
   3   9   2        0.65        0.13      1.17 o 
  -1  10   2        2.67        3.76      1.94 o 
   0  10   2        1.14       -0.52      1.69 o 
   1  10   2        2.97        1.17      1.69 o 
   1  -9   3        4.91        8.17      2.20 o 
  -2  -8   3        0.96        2.20      1.30 o 
  -1  -8   3        4.87        5.31      1.69 o 
   0  -8   3       12.24        7.78      1.94 o 
   1  -8   3        0.01       -1.17      1.17 o 
   2  -8   3        4.23        1.69      1.56 o 
   3  -8   3        0.80        0.26      1.56 o 
   4  -8   3        3.56        5.06      1.81 o 
  -4  -7   3        0.18       -0.52      0.91 o 
  -3  -7   3        1.86        0.91      1.04 o 
  -2  -7   3       26.69       29.04      2.46 o 
  -1  -7   3      149.29      148.68      4.93 o 
   0  -7   3        2.07        1.56      1.30 o 
   1  -7   3        0.08        0.78      1.30 o 
   2  -7   3        0.12        1.04      1.43 o 
   3  -7   3       39.27       41.87      3.11 o 
   4  -7   3       25.15       19.09      3.37 o 
   5  -7   3        0.81        0.19      1.01 o 
   6  -7   3        0.33       -1.69      1.69 o 
  -5  -6   3        0.05       -1.17      1.30 o 
  -4  -6   3        0.99        0.00      1.30 o 
  -3  -6   3        7.18        6.71      1.05 o 
  -2  -6   3       48.70       49.52      2.72 o 
  -1  -6   3        0.00        0.39      0.91 o 
   0  -6   3        3.75        5.31      1.30 o 
   1  -6   3        0.10        0.13      1.04 o 
   2  -6   3       23.77       21.58      1.34 o 
   3  -6   3       48.26       39.77      1.94 o 
   4  -6   3        2.07        2.59      1.17 o 
   5  -6   3        2.10        2.20      1.43 o 
   6  -6   3       13.06       16.07      2.33 o 
  -6  -5   3        1.25        0.65      1.43 o 
  -5  -5   3        0.04       -1.04      1.04 o 
  -4  -5   3        0.00       -0.78      1.04 o 
  -3  -5   3        0.01       -0.91      0.91 o 
  -2  -5   3        5.77        5.27      1.49 o 
  -1  -5   3        0.78       -0.13      0.62 o 
   0  -5   3        1.21        0.86      0.68 o 
   1  -5   3        1.14        0.87      0.55 o 
   2  -5   3        2.35        3.57      0.72 o 
   3  -5   3        9.70       10.58      1.17 o 
   4  -5   3        0.27       -0.40      0.78 o 
   5  -5   3        8.68       10.11      1.81 o 
   6  -5   3       13.36       14.65      2.07 o 
   7  -5   3        2.13        1.81      1.69 o 
  -6  -4   3        1.77        0.78      1.43 o 
  -5  -4   3        0.00        0.78      1.17 o 
  -4  -4   3        3.64        3.50      1.17 o 
  -3  -4   3       67.21       68.31      2.85 o 
  -2  -4   3        0.70        1.69      0.91 o 
  -1  -4   3        8.65        9.87      0.87 o 
   0  -4   3        5.55        6.27      0.63 o 
   1  -4   3        0.81        2.34      0.67 o 
   2  -4   3       44.08       44.95      1.29 o 
   3  -4   3       92.72       83.57      2.85 o 
   4  -4   3       11.66       11.16      2.07 o 
   5  -4   3       26.39       27.35      2.33 o 
   6  -4   3        0.71        2.98      1.43 o 
   7  -4   3        0.03        0.39      1.43 o 
   8  -4   3        0.11        0.26      1.69 o 
  -7  -3   3        0.50        1.69      1.56 o 
  -6  -3   3        0.19       -0.26      1.17 o 
  -5  -3   3        1.36        0.26      1.04 o 
  -4  -3   3       12.93       14.13      1.56 o 
  -3  -3   3       16.17       15.81      1.43 o 
  -2  -3   3        0.00       -0.65      0.65 o 
  -1  -3   3        0.80        1.81      0.78 o 
   0  -3   3        0.36        0.49      0.28 o 
   1  -3   3      333.74      352.60      3.32 o 
   2  -3   3        1.89        2.95      0.46 o 
   3  -3   3       17.87       18.37      1.00 o 
   4  -3   3      137.94      133.13      3.63 o 
   5  -3   3        0.52        2.85      1.17 o 
   6  -3   3       91.27       97.87      3.76 o 
   7  -3   3        0.89        1.04      1.43 o 
   8  -3   3        1.96       -0.52      1.56 o 
  -7  -2   3        0.01        0.13      1.43 o 
  -6  -2   3        0.30        0.52      1.17 o 
  -5  -2   3        1.54        1.81      1.04 o 
  -4  -2   3        0.15       -0.13      0.78 o 
  -3  -2   3        4.98        4.15      0.91 o 
  -2  -2   3        5.11        7.26      0.91 o 
  -1  -2   3      204.51      207.79      4.41 o 
   0  -2   3      209.79      208.69      2.34 o 
   1  -2   3      403.99      361.24      3.81 o 
   2  -2   3       44.39       46.41      1.01 o 
   3  -2   3        8.05       12.85      0.87 o 
   4  -2   3       45.85       44.85      2.07 o 
   5  -2   3       51.36       43.17      2.20 o 
   6  -2   3       20.58       20.74      1.94 o 
   7  -2   3        3.99        4.85      1.12 o 
   8  -2   3        0.17       -0.59      0.96 o 
  -7  -1   3        0.01       -0.39      1.30 o 
  -6  -1   3        0.29       -0.13      1.17 o 
  -5  -1   3       13.85       12.57      1.56 o 
  -4  -1   3       29.97       24.76      1.81 o 
  -3  -1   3       16.66       15.23      0.91 o 
  -2  -1   3       57.02       53.66      1.30 o 
  -1  -1   3       24.59       24.50      1.43 o 
   0  -1   3      118.57      116.87      1.51 o 
   1  -1   3        6.66        4.43      0.31 o 
   2  -1   3       97.91      118.94      1.41 o 
   3  -1   3      333.13      288.03      5.19 o 
   4  -1   3       65.18       83.48      2.72 o 
   5  -1   3       15.82       13.10      1.23 o 
   6  -1   3       20.54       15.09      1.37 o 
   7  -1   3        2.01        2.81      0.93 o 
   8  -1   3        0.08       -0.94      1.17 o 
  -7   0   3        0.27        1.04      1.43 o 
  -6   0   3        6.75        4.93      1.43 o 
  -5   0   3       20.40       19.57      1.94 o 
  -4   0   3        0.31        0.24      0.50 o 
  -3   0   3        9.27       10.24      0.72 o 
  -2   0   3        1.44        2.85      0.40 o 
  -1   0   3     1801.58     1778.90     16.13 o 
   0   0   3     1460.45     1522.06     13.81 o 
   1   0   3        5.87       12.35      0.65 o 
   2   0   3       39.09       44.00      2.33 o 
   3   0   3        7.13       11.22      1.75 o 
   4   0   3      115.10      136.41      2.85 o 
   5   0   3       11.30       10.40      1.05 o 
   6   0   3        1.71        1.23      0.72 o 
   7   0   3       13.01        8.93      1.20 o 
   8   0   3        3.14        2.46      1.43 o 
  -7   1   3        0.01       -1.17      1.17 o 
  -6   1   3        0.11       -0.78      1.04 o 
  -5   1   3        5.76        8.54      1.23 o 
  -4   1   3        4.74        4.87      0.71 o 
  -3   1   3       64.99       59.64      1.46 o 
  -2   1   3        8.03        8.58      0.97 o 
  -1   1   3        1.27        2.33      0.40 o 
   0   1   3       99.46      106.63      1.73 o 
   1   1   3      328.13      277.40      3.30 o 
   2   1   3      103.91       97.57      1.83 o 
   3   1   3       22.01       16.72      1.17 o 
   4   1   3       16.63       17.50      1.43 o 
   5   1   3        7.55        7.00      1.17 o 
   6   1   3        0.54        0.91      0.91 o 
   7   1   3        9.19        4.54      1.30 o 
   8   1   3        3.14        3.50      1.30 o 
  -7   2   3        0.92        0.52      1.43 o 
  -6   2   3       22.96       19.84      1.43 o 
  -5   2   3        0.55        0.34      0.78 o 
  -4   2   3       28.28       21.53      1.10 o 
  -3   2   3       39.55       41.35      1.28 o 
  -2   2   3      121.24      108.37      1.92 o 
  -1   2   3        0.54        0.02      0.31 o 
   0   2   3      100.12      102.59      1.69 o 
   1   2   3        0.54        0.73      0.40 o 
   2   2   3      199.74      225.68      4.28 o 
   3   2   3        1.19        1.81      0.78 o 
   4   2   3       10.77       11.67      1.30 o 
   5   2   3        6.87        8.17      1.17 o 
   6   2   3        0.63        0.39      1.04 o 
   7   2   3        2.69        1.56      1.17 o 
   8   2   3        1.73        1.71      2.14 o 
  -7   3   3       29.34       25.02      2.59 o 
  -6   3   3        0.14       -0.06      0.82 o 
  -5   3   3        0.10       -0.69      0.71 o 
  -4   3   3        0.14        0.23      0.53 o 
  -3   3   3       22.23       22.76      1.81 o 
  -2   3   3      234.42      285.44      3.65 o 
  -1   3   3      165.02      180.70      3.89 o 
   0   3   3       28.32       28.37      0.74 o 
   1   3   3      508.80      539.87      5.46 o 
   2   3   3       89.32      119.00      2.98 o 
   3   3   3       63.43       58.46      2.20 o 
   4   3   3       28.11       31.11      1.81 o 
   5   3   3        1.58        1.81      0.91 o 
   6   3   3      122.40      131.44      4.02 o 
   7   3   3        2.23        1.88      0.96 o 
   8   3   3        0.22       -1.30      1.30 o 
  -7   4   3        0.03        0.00      1.56 o 
  -6   4   3        0.01        1.30      1.30 o 
  -5   4   3        4.37        4.41      1.43 o 
  -4   4   3        8.60        8.43      1.43 o 
  -3   4   3       24.06       30.46      1.94 o 
  -2   4   3       12.26       10.83      0.74 o 
  -1   4   3      101.58       93.51      1.92 o 
   0   4   3       55.50       66.71      1.55 o 
   1   4   3       66.16       59.37      1.40 o 
   2   4   3       17.58       18.18      0.97 o 
   3   4   3        0.04        0.00      0.65 o 
   4   4   3       32.13       39.80      2.07 o 
   5   4   3      299.04      330.16      6.61 o 
   6   4   3        0.12        0.78      1.04 o 
   7   4   3        3.22        3.63      1.69 o 
   8   4   3        0.28       -0.13      1.56 o 
  -7   5   3        0.06       -1.56      1.56 o 
  -6   5   3        1.52       -0.13      1.43 o 
  -5   5   3        0.00       -1.04      1.04 o 
  -4   5   3        7.46        4.80      1.30 o 
  -3   5   3        7.45        8.30      1.43 o 
  -2   5   3        0.04        0.26      0.65 o 
  -1   5   3      139.34      133.94      2.56 o 
   0   5   3       42.34       34.44      1.33 o 
   1   5   3       40.18       39.21      1.33 o 
   2   5   3      120.73      116.64      2.29 o 
   3   5   3        0.07        0.26      0.52 o 
   4   5   3        0.84        0.91      0.78 o 
   5   5   3        7.08       12.40      1.56 o 
   6   5   3        0.18        0.65      1.30 o 
   7   5   3        0.35        0.91      1.43 o 
  -6   6   3        0.80        1.94      1.81 o 
  -5   6   3        2.28        4.02      1.69 o 
  -4   6   3       13.30       15.43      2.07 o 
  -3   6   3       29.32       31.76      2.33 o 
  -2   6   3        2.08        1.93      1.36 o 
  -1   6   3      177.45      165.36      6.74 o 
   0   6   3      120.15      104.68      2.38 o 
   1   6   3       54.31       52.47      1.88 o 
   2   6   3        1.19        0.74      0.50 o 
   3   6   3       39.26       40.89      1.51 o 
   4   6   3       63.67       57.46      1.57 o 
   5   6   3        3.79        5.83      1.56 o 
   6   6   3        0.41        0.39      1.30 o 
   7   6   3        0.08        0.13      1.69 o 
  -5   7   3        8.92        8.04      2.20 o 
  -4   7   3        0.01        1.17      1.43 o 
  -3   7   3        1.15        1.94      1.30 o 
  -2   7   3       77.22       68.75      2.34 o 
  -1   7   3       72.80       70.50      2.29 o 
   0   7   3      236.68      243.66      4.17 o 
   1   7   3        0.93       -0.62      0.62 o 
   2   7   3       19.71       21.78      1.33 o 
   3   7   3       51.56       39.71      1.75 o 
   4   7   3        2.63        3.50      1.17 o 
   5   7   3        9.04       11.80      1.56 o 
  -4   8   3        4.25        3.76      1.81 o 
  -3   8   3        0.01       -0.13      1.30 o 
  -2   8   3        4.19        5.19      1.14 o 
  -1   8   3        0.06       -1.36      1.36 o 
   0   8   3       16.62       19.22      1.56 o 
   1   8   3        1.25        1.58      0.81 o 
   2   8   3        2.83        1.36      0.84 o 
   3   8   3        0.51        0.39      1.04 o 
   4   8   3        1.12       -0.39      1.04 o 
   5   8   3        0.05        0.78      1.17 o 
  -3   9   3        0.09        0.52      1.56 o 
  -2   9   3       35.56       44.13      2.29 o 
  -1   9   3        0.39       -0.51      0.90 o 
   0   9   3        6.51        8.44      1.62 o 
   1   9   3        3.19        1.29      0.96 o 
   2   9   3        8.12       11.80      1.94 o 
   3   9   3        0.16        0.91      1.30 o 
   4   9   3        0.02       -0.26      1.30 o 
  -1  10   3        0.94       -0.20      1.56 o 
   0  10   3        1.45        0.00      1.69 o 
   1  10   3       23.66       28.13      2.98 o 
  -1  -8   4        1.39        4.15      1.69 o 
   0  -8   4        1.83        0.78      1.43 o 
   1  -8   4        0.01        0.26      1.56 o 
   2  -8   4       12.26       16.33      2.46 o 
   3  -8   4        0.05       -1.43      1.43 o 
   4  -8   4        0.03        0.65      1.69 o 
  -3  -7   4        0.96        0.39      1.17 o 
  -2  -7   4        2.87        2.46      1.30 o 
  -1  -7   4       27.93       30.59      2.59 o 
   0  -7   4        8.34        7.26      1.69 o 
   1  -7   4        0.13        0.65      1.30 o 
   2  -7   4        7.34        6.09      1.69 o 
   3  -7   4        4.98        4.93      1.81 o 
   4  -7   4        4.43        4.15      1.69 o 
   5  -7   4        0.16       -0.91      1.01 o 
  -4  -6   4        0.26       -0.78      1.56 o 
  -3  -6   4        0.37        0.32      0.84 o 
  -2  -6   4        4.99        4.41      1.30 o 
  -1  -6   4        0.29       -0.65      0.91 o 
   0  -6   4        0.25       -0.52      1.04 o 
   1  -6   4        2.72        3.89      1.30 o 
   2  -6   4        7.59        7.65      1.69 o 
   3  -6   4        0.00       -0.65      1.30 o 
   4  -6   4        0.02       -0.32      0.81 o 
   5  -6   4        7.78        6.86      1.28 o 
   6  -6   4       13.18       14.39      2.33 o 
  -5  -5   4        0.30       -1.30      1.30 o 
  -4  -5   4        1.34        2.46      1.43 o 
  -3  -5   4        6.87        6.61      1.56 o 
  -2  -5   4        0.10       -0.52      0.65 o 
  -1  -5   4        5.33        6.56      1.00 o 
   0  -5   4        0.44       -0.05      0.72 o 
   1  -5   4        1.71        2.46      1.04 o 
   2  -5   4       26.70       25.41      1.27 o 
   3  -5   4        0.00        1.01      0.74 o 
   4  -5   4        3.49        4.93      1.05 o 
   5  -5   4        1.24        0.78      1.17 o 
   6  -5   4        0.55        1.04      1.56 o 
   7  -5   4        7.62       11.02      2.20 o 
  -6  -4   4        0.01       -1.30      1.30 o 
  -5  -4   4        0.03       -1.04      1.17 o 
  -4  -4   4        5.42        5.06      1.43 o 
  -3  -4   4        5.61        3.76      1.30 o 
  -2  -4   4        4.53        4.54      1.30 o 
  -1  -4   4        0.20        0.59      0.62 o 
   0  -4   4       13.81       13.67      1.94 o 
   1  -4   4       78.00       84.24      1.51 o 
   2  -4   4        6.41        5.78      0.63 o 
   3  -4   4       52.09       52.77      1.43 o 
   4  -4   4       19.98       26.06      1.51 o 
   5  -4   4       57.74       62.09      2.98 o 
   6  -4   4       20.60       25.67      2.46 o 
   7  -4   4        0.34        0.39      1.69 o 
   8  -4   4        0.28        0.58      1.46 o 
  -6  -3   4        0.23       -1.17      1.17 o 
  -5  -3   4        0.34       -0.65      0.91 o 
  -4  -3   4        0.42        0.13      0.91 o 
  -3  -3   4        8.70        9.85      1.43 o 
  -2  -3   4        5.09        5.83      1.17 o 
  -1  -3   4       31.63       36.68      2.07 o 
   0  -3   4      277.87      278.66      3.89 o 
   1  -3   4       20.19       21.15      0.75 o 
   2  -3   4        0.06        0.06      0.39 o 
   3  -3   4        3.96        4.20      0.63 o 
   4  -3   4      178.37      172.85      3.11 o 
   5  -3   4      377.35      400.42      7.78 o 
   6  -3   4        2.96        7.78      1.56 o 
   7  -3   4        0.19        0.13      1.30 o 
   8  -3   4        0.14       -0.09      1.27 o 
  -6  -2   4        0.04       -1.17      1.17 o 
  -5  -2   4        0.06        0.26      1.04 o 
  -4  -2   4        0.44        0.39      0.78 o 
  -3  -2   4        0.09        0.65      0.91 o 
  -2  -2   4       30.82       34.48      2.07 o 
  -1  -2   4        0.47        0.52      0.78 o 
   0  -2   4       18.01       14.74      0.87 o 
   1  -2   4       12.82       12.14      0.49 o 
   2  -2   4       10.58       10.06      0.62 o 
   3  -2   4       10.84        7.18      0.87 o 
   4  -2   4      165.65      167.22      3.89 o 
   5  -2   4       12.70       11.15      1.43 o 
   6  -2   4        4.77        5.85      1.05 o 
   7  -2   4        4.07        2.10      1.69 o 
   8  -2   4        1.68        2.21      1.18 o 
  -7  -1   4        0.00       -1.30      1.30 o 
  -6  -1   4        4.87        4.67      1.43 o 
  -5  -1   4        0.26        0.91      1.04 o 
  -4  -1   4       13.25        9.59      1.43 o 
  -3  -1   4        5.38        4.80      0.91 o 
  -2  -1   4        1.02        2.72      0.91 o 
  -1  -1   4     1147.10     1145.65     16.59 o 
   0  -1   4        1.44        1.94      0.78 o 
   1  -1   4        8.53       11.80      0.70 o 
   2  -1   4       54.35       41.93      0.88 o 
   3  -1   4        6.36        6.19      1.03 o 
   4  -1   4      213.48      213.04      9.59 o 
   5  -1   4       14.37       16.15      1.43 o 
   6  -1   4        2.92        5.38      1.56 o 
   7  -1   4        0.28       -0.18      0.78 o 
   8  -1   4        0.00       -0.56      0.96 o 
  -7   0   4        0.73        0.78      1.43 o 
  -6   0   4        1.22        2.07      1.30 o 
  -5   0   4       12.63        9.98      1.56 o 
  -4   0   4        0.16        1.43      0.91 o 
  -3   0   4        2.12        2.73      0.71 o 
  -2   0   4     1304.70     1233.03     18.93 o 
  -1   0   4       15.78       15.17      0.74 o 
   0   0   4      409.05      379.31      4.26 o 
   1   0   4        8.32        6.46      0.58 o 
   2   0   4      158.25      157.42      1.76 o 
   3   0   4     1921.87     1943.27     18.33 o 
   4   0   4       82.75       73.76      2.46 o 
   5   0   4        1.71        1.56      0.67 o 
   6   0   4       17.30       15.76      1.37 o 
   7   0   4        5.81        6.22      1.43 o 
   8   0   4        4.14        0.91      1.30 o 
  -7   1   4        1.54        0.13      1.30 o 
  -6   1   4        0.00       -0.65      1.17 o 
  -5   1   4        5.59        5.57      1.30 o 
  -4   1   4        3.00        3.79      0.68 o 
  -3   1   4        8.64        9.72      0.78 o 
  -2   1   4       68.85       65.79      1.75 o 
  -1   1   4       70.31       67.33      1.46 o 
   0   1   4      275.69      289.21      3.56 o 
   1   1   4      296.59      288.74      3.61 o 
   2   1   4      185.54      190.57      2.88 o 
   3   1   4      126.66      115.11      2.85 o 
   4   1   4        1.65        3.89      0.91 o 
   5   1   4        3.10        1.56      0.78 o 
   6   1   4        0.02        0.52      1.04 o 
   7   1   4       40.63       34.09      2.33 o 
   8   1   4        0.74        1.43      1.30 o 
  -7   2   4        5.14        7.13      1.81 o 
  -6   2   4        3.90        4.80      1.43 o 
  -5   2   4        0.28       -0.10      0.68 o 
  -4   2   4        8.88        9.54      0.92 o 
  -3   2   4       87.76       89.73      2.20 o 
  -2   2   4       34.74       32.54      1.19 o 
  -1   2   4       37.82       41.42      1.19 o 
   0   2   4        0.88        2.07      0.53 o 
   1   2   4      593.06      545.95      6.68 o 
   2   2   4       95.04       77.71      1.79 o 
   3   2   4        2.62        2.20      0.65 o 
   4   2   4       65.65       74.15      2.59 o 
   5   2   4        0.07        0.26      0.65 o 
   6   2   4       38.09       35.00      2.20 o 
   7   2   4       16.18       20.61      2.07 o 
   8   2   4        0.53        1.69      1.43 o 
  -6   3   4        3.76        2.25      1.05 o 
  -5   3   4        0.60        0.56      0.68 o 
  -4   3   4       35.07       35.09      1.42 o 
  -3   3   4       28.71       31.50      1.28 o 
  -2   3   4      140.91      131.34      2.38 o 
  -1   3   4       12.24       14.66      0.92 o 
   0   3   4        2.75        2.18      0.91 o 
   1   3   4     1427.30     1374.35     12.84 o 
   2   3   4      167.63      170.26      2.30 o 
   3   3   4        0.24       -0.26      0.52 o 
   4   3   4        1.38        1.69      1.04 o 
   5   3   4        6.36        7.39      1.43 o 
   6   3   4      103.42      102.67      3.63 o 
   7   3   4        0.21        1.30      1.17 o 
   8   3   4        0.31       -1.30      1.30 o 
  -7   4   4        0.10       -1.43      1.69 o 
  -6   4   4        0.33       -1.30      1.30 o 
  -5   4   4        1.78        1.30      1.30 o 
  -4   4   4        0.47        0.13      1.04 o 
  -3   4   4        1.60        0.65      0.91 o 
  -2   4   4        1.51        0.66      0.71 o 
  -1   4   4       50.19       56.26      2.33 o 
   0   4   4      715.05      646.44      5.50 o 
   1   4   4       25.05       32.72      1.12 o 
   2   4   4       35.31       47.62      1.24 o 
   3   4   4       14.88       20.87      1.69 o 
   4   4   4        4.03        4.41      1.04 o 
   5   4   4      536.66      594.73     10.24 o 
   6   4   4        1.96        1.69      1.17 o 
   7   4   4        0.00       -1.17      1.17 o 
   8   4   4        1.02        1.94      1.81 o 
  -6   5   4        0.56        1.81      1.69 o 
  -5   5   4        7.18        7.65      1.81 o 
  -4   5   4        3.55        0.52      1.17 o 
  -3   5   4        1.75        1.94      1.17 o 
  -2   5   4       14.19       13.48      1.56 o 
  -1   5   4       10.06        9.25      1.81 o 
   0   5   4        9.10        8.62      0.82 o 
   1   5   4      156.55      145.76      2.55 o 
   2   5   4       43.20       46.82      2.01 o 
   3   5   4       23.98       25.02      1.09 o 
   4   5   4       30.06       30.07      2.07 o 
   5   5   4        3.21        1.30      1.30 o 
   6   5   4       11.35       12.96      1.94 o 
   7   5   4        1.48        0.00      1.43 o 
  -6   6   4        5.87        7.65      2.33 o 
  -5   6   4       17.44       15.81      2.46 o 
  -4   6   4        0.46        0.65      1.30 o 
  -3   6   4        8.86       13.22      1.81 o 
  -2   6   4        6.41        6.35      1.30 o 
  -1   6   4      219.07      211.35      3.65 o 
   0   6   4      115.43      124.78      2.65 o 
   1   6   4        0.22        0.14      0.59 o 
   2   6   4       26.44       23.68      1.88 o 
   3   6   4       20.85       20.89      1.18 o 
   4   6   4        4.94        4.50      0.81 o 
   5   6   4        6.12        9.07      1.81 o 
   6   6   4        0.00        0.52      1.30 o 
   7   6   4        0.42        1.94      1.69 o 
  -5   7   4        1.03        1.17      1.81 o 
  -4   7   4        0.05       -1.17      1.43 o 
  -3   7   4        0.58       -0.78      1.04 o 
  -2   7   4      109.40      109.92      4.15 o 
  -1   7   4      255.95      266.74     11.80 o 
   0   7   4       38.99       35.53      1.69 o 
   1   7   4        2.06        0.84      0.73 o 
   2   7   4        3.01        2.69      0.73 o 
   3   7   4       43.66       36.04      1.56 o 
   4   7   4       11.04        8.16      1.00 o 
  -4   8   4        2.70        4.41      1.94 o 
  -3   8   4        0.00       -0.65      1.30 o 
  -2   8   4        0.12       -0.21      0.87 o 
  -1   8   4        8.59        6.72      1.81 o 
   0   8   4        9.41        7.72      1.14 o 
   1   8   4        0.97        1.26      0.87 o 
   2   8   4        0.26        0.45      0.72 o 
   3   8   4        4.10        4.16      0.92 o 
  -3   9   4        4.27        3.11      1.81 o 
  -2   9   4       13.02       12.17      1.51 o 
  -1   9   4        0.48       -0.65      1.01 o 
   0   9   4        2.97        2.18      1.05 o 
   1   9   4        4.29        3.81      1.43 o 
   2   9   4        6.17        6.79      1.14 o 
   0  10   4        0.23       -0.12      1.03 o 
   1  10   4        1.30        0.00      1.69 o 
   0  -8   5        0.04       -1.30      1.30 o 
   1  -8   5        0.35       -1.43      1.43 o 
   2  -8   5        0.43        2.07      1.81 o 
  -2  -7   5       28.29       26.57      2.59 o 
  -1  -7   5        0.22       -1.04      1.04 o 
   0  -7   5        0.71       -1.04      1.30 o 
   1  -7   5        0.05        0.52      1.30 o 
   2  -7   5       19.99       22.30      2.46 o 
   3  -7   5       25.25       19.31      2.46 o 
   4  -7   5        0.51       -0.26      1.43 o 
   5  -7   5        0.03        1.04      1.69 o 
  -3  -6   5        5.86        5.69      1.18 o 
  -2  -6   5        0.07        1.56      1.04 o 
  -1  -6   5        0.07        0.00      0.91 o 
   0  -6   5        0.49       -0.26      1.04 o 
   1  -6   5       10.18        7.26      1.56 o 
   2  -6   5       21.21       15.17      2.07 o 
   3  -6   5        4.32        3.24      1.43 o 
   4  -6   5        0.65        0.52      1.43 o 
   5  -6   5        4.86        6.48      1.28 o 
   6  -6   5        4.22        4.54      1.94 o 
  -4  -5   5        0.10       -1.30      1.30 o 
  -3  -5   5        3.51        2.59      1.56 o 
  -2  -5   5        0.22        0.39      0.74 o 
  -1  -5   5        0.61       -0.19      0.67 o 
   0  -5   5        0.72        1.19      0.84 o 
   1  -5   5        1.15        0.94      1.04 o 
   2  -5   5        6.39        4.41      1.43 o 
   3  -5   5        0.00       -1.04      1.17 o 
   4  -5   5       11.54       10.37      1.19 o 
   5  -5   5        6.00        8.12      1.23 o 
   6  -5   5        2.35        1.30      1.56 o 
   7  -5   5        6.10        5.70      2.07 o 
  -5  -4   5        0.37       -1.30      1.30 o 
  -4  -4   5       10.49        9.07      1.81 o 
  -3  -4   5        1.98        1.94      1.30 o 
  -2  -4   5        3.55        2.98      1.30 o 
  -1  -4   5        0.00       -0.57      0.57 o 
   0  -4   5        4.10        4.13      1.04 o 
   1  -4   5       46.24       46.43      1.73 o 
   2  -4   5       33.71       35.92      1.64 o 
   3  -4   5        2.00        0.55      0.60 o 
   4  -4   5        5.39        3.05      0.92 o 
   5  -4   5        2.55        4.80      1.56 o 
   6  -4   5        6.93        7.91      1.81 o 
   7  -4   5        0.00       -0.94      1.21 o 
  -6  -3   5        0.00        0.00      1.56 o 
  -5  -3   5        1.64       -0.13      1.30 o 
  -4  -3   5        1.71        1.81      1.30 o 
  -3  -3   5        0.41       -0.78      1.04 o 
  -2  -3   5        0.44        0.00      1.04 o 
  -1  -3   5        3.85        5.19      1.30 o 
   0  -3   5      120.58      121.68      2.51 o 
   1  -3   5        0.00        0.99      1.49 o 
   2  -3   5        3.79        3.23      0.47 o 
   3  -3   5       19.52       19.47      0.85 o 
   4  -3   5       15.66       19.62      1.49 o 
   5  -3   5      211.71      209.00      4.31 o 
   6  -3   5        1.55        3.11      1.09 o 
   7  -3   5        4.54        4.96      1.37 o 
   8  -3   5        2.42        2.27      1.81 o 
  -6  -2   5        0.06       -1.30      1.30 o 
  -5  -2   5        0.09        0.00      1.17 o 
  -4  -2   5        0.05        0.91      1.04 o 
  -3  -2   5        0.00        0.65      1.04 o 
  -2  -2   5       25.84       33.18      2.20 o 
  -1  -2   5       19.25       20.61      1.81 o 
   0  -2   5       42.81       41.33      1.40 o 
   1  -2   5       30.84       29.11      0.83 o 
   2  -2   5        0.74        1.11      0.60 o 
   3  -2   5      100.99       90.60      1.53 o 
   4  -2   5       32.38       27.39      1.39 o 
   5  -2   5       18.79       16.95      2.20 o 
   6  -2   5        0.45        0.55      0.87 o 
   7  -2   5        0.05       -0.90      0.90 o 
   8  -2   5        0.01       -0.82      1.17 o 
  -6  -1   5        2.66        0.52      1.30 o 
  -5  -1   5        5.41        3.11      1.30 o 
  -4  -1   5        0.65        0.52      1.04 o 
  -3  -1   5        7.95       10.11      1.56 o 
  -2  -1   5        0.01        1.04      0.91 o 
  -1  -1   5      146.55      139.09      3.89 o 
   0  -1   5       58.02       75.93      1.43 o 
   1  -1   5        8.80        9.86      0.51 o 
   2  -1   5      164.24      129.23      2.27 o 
   3  -1   5       43.06       49.42      1.32 o 
   4  -1   5        0.20        1.71      0.58 o 
   5  -1   5       45.32       47.52      1.92 o 
   6  -1   5        1.09        1.94      0.86 o 
   7  -1   5        2.03        2.59      0.96 o 
   8  -1   5        0.48       -1.30      1.30 o 
  -6   0   5        2.90        2.59      1.43 o 
  -5   0   5        0.32       -0.78      0.91 o 
  -4   0   5        0.06       -0.26      0.91 o 
  -3   0   5        5.73        7.39      1.30 o 
  -2   0   5      311.96      307.60      4.02 o 
  -1   0   5      436.76      462.44      5.26 o 
   0   0   5        5.29        3.76      0.55 o 
   1   0   5       29.59       26.68      1.14 o 
   2   0   5       30.28       30.27      0.78 o 
   3   0   5      175.82      193.15      5.64 o 
   4   0   5        0.09        1.17      0.65 o 
   5   0   5        0.38        1.81      0.91 o 
   6   0   5       12.66       10.89      1.56 o 
   7   0   5        6.35        6.35      1.56 o 
   8   0   5        0.12       -1.04      1.04 o 
  -7   1   5        0.21       -1.43      1.43 o 
  -6   1   5        0.09       -1.17      1.17 o 
  -5   1   5        0.55       -0.78      1.04 o 
  -4   1   5        3.66        3.63      1.17 o 
  -3   1   5        2.60        3.53      0.72 o 
  -2   1   5        0.57        1.89      0.59 o 
  -1   1   5       23.68       22.20      1.04 o 
   0   1   5      102.70       95.01      1.90 o 
   1   1   5       32.97       31.28      1.15 o 
   2   1   5        2.89        2.25      0.55 o 
   3   1   5       55.43       57.19      1.68 o 
   4   1   5        0.43        0.39      0.65 o 
   5   1   5        6.93        6.74      1.17 o 
   6   1   5       17.12       22.94      2.07 o 
   7   1   5       16.08       14.39      1.81 o 
   8   1   5        0.00       -1.17      1.17 o 
  -7   2   5        6.81        6.61      1.94 o 
  -6   2   5        0.27       -0.26      1.30 o 
  -5   2   5        1.53        0.26      1.17 o 
  -4   2   5        1.55        0.87      0.68 o 
  -3   2   5        7.67       10.20      0.96 o 
  -2   2   5       14.68       19.42      1.05 o 
  -1   2   5       25.66       26.73      1.36 o 
   0   2   5        9.94        8.41      0.78 o 
   1   2   5       55.42       49.46      1.46 o 
   2   2   5        0.95        0.29      0.45 o 
   3   2   5        0.04        0.52      0.52 o 
   4   2   5        4.68        5.06      1.04 o 
   5   2   5       22.82       22.17      1.94 o 
   6   2   5        0.48        1.94      1.04 o 
   7   2   5        9.69        8.17      1.69 o 
   8   2   5        0.12       -1.04      1.17 o 
  -5   3   5        0.12       -0.27      0.81 o 
  -4   3   5        9.34        7.54      1.01 o 
  -3   3   5       55.87       61.15      1.88 o 
  -2   3   5       33.05       35.14      1.37 o 
  -1   3   5        3.63        3.74      0.68 o 
   0   3   5       93.89      103.25      2.11 o 
   1   3   5        1.89        4.32      3.05 o 
   2   3   5       98.44      101.18      2.20 o 
   3   3   5       90.20       82.57      2.85 o 
   4   3   5       16.24       13.78      1.10 o 
   5   3   5      250.89      246.81      5.70 o 
   6   3   5        0.30       -0.13      1.04 o 
   7   3   5        0.80        1.04      1.17 o 
   8   3   5        0.18        1.17      1.43 o 
  -6   4   5        1.37       -1.56      1.56 o 
  -5   4   5        1.50       -0.26      1.30 o 
  -4   4   5        2.72        3.24      1.30 o 
  -3   4   5        2.99        3.11      1.30 o 
  -2   4   5        6.73        5.64      0.82 o 
  -1   4   5        0.68        0.69      0.62 o 
   0   4   5       21.36       12.63      0.96 o 
   1   4   5       47.79       57.78      1.20 o 
   2   4   5       15.27       16.35      0.86 o 
   3   4   5        9.63        8.44      0.65 o 
   4   4   5      214.10      203.65      5.19 o 
   5   4   5        0.79        2.20      1.30 o 
   6   4   5       21.06       24.50      2.33 o 
   7   4   5        1.00       -0.78      1.17 o 
   8   4   5        4.25        8.43      2.07 o 
  -6   5   5        0.04       -1.56      1.56 o 
  -5   5   5        0.90        0.91      1.43 o 
  -4   5   5        0.01       -0.13      1.17 o 
  -3   5   5        0.03        1.69      1.17 o 
  -2   5   5       55.33       60.28      2.85 o 
  -1   5   5       17.40       17.24      1.69 o 
   0   5   5       29.31       25.46      1.75 o 
   1   5   5      111.90      106.91      2.18 o 
   2   5   5        0.25        0.65      0.46 o 
   3   5   5       38.31       33.70      2.07 o 
   4   5   5       36.03       39.41      2.33 o 
   5   5   5        0.01        0.52      1.30 o 
   6   5   5        7.73       11.02      1.81 o 
   7   5   5        2.60        6.87      1.81 o 
  -5   6   5        9.02       11.93      2.33 o 
  -4   6   5        6.40        5.83      1.81 o 
  -3   6   5        0.66        1.94      1.30 o 
  -2   6   5       25.59       23.98      2.33 o 
  -1   6   5       51.10       48.09      2.72 o 
   0   6   5      126.90      130.80      2.73 o 
   1   6   5        0.74       -0.53      0.53 o 
   2   6   5       26.62       26.94      1.27 o 
   3   6   5       57.03       42.65      2.33 o 
   4   6   5       16.82       16.85      1.94 o 
   5   6   5        0.05       -0.78      0.91 o 
   6   6   5        1.80        0.39      1.43 o 
   7   6   5        1.57        2.59      1.69 o 
  -5   7   5        0.20       -0.52      1.69 o 
  -4   7   5        0.21        0.39      1.56 o 
  -3   7   5        9.51        6.87      1.81 o 
  -2   7   5       12.31       13.74      1.94 o 
  -1   7   5      175.95      179.39      3.56 o 
   0   7   5        1.08       -0.41      1.17 o 
   1   7   5       14.89       17.96      1.33 o 
   2   7   5       23.57       19.83      1.94 o 
   3   7   5        1.15       -0.13      0.78 o 
   4   7   5       35.11       32.28      2.46 o 
   5   7   5        2.35        3.11      1.43 o 
  -4   8   5        0.13       -1.17      1.56 o 
  -3   8   5        0.80        2.33      1.69 o 
  -2   8   5        3.32        4.28      1.56 o 
  -1   8   5        5.97        4.91      1.10 o 
   0   8   5        0.45       -0.27      0.84 o 
   1   8   5        5.72        5.96      1.43 o 
   2   8   5        0.73        0.78      1.04 o 
   3   8   5        0.55       -0.65      0.91 o 
   4   8   5        0.01        0.13      1.04 o 
  -3   9   5       14.39       15.04      2.46 o 
  -2   9   5        1.51        0.39      1.43 o 
  -1   9   5        2.04        0.98      1.05 o 
   0   9   5        0.67        1.17      1.43 o 
   1   9   5       10.80       14.91      2.07 o 
   2   9   5        0.85        0.52      1.17 o 
   3   9   5        0.18        0.26      1.17 o 
   0  10   5       14.33       21.13      2.72 o 
   1  10   5       23.75       27.35      2.85 o 
  -1  -7   6        4.42        3.37      1.56 o 
   0  -7   6        0.01        0.39      1.43 o 
   1  -7   6        0.60       -1.04      1.30 o 
   2  -7   6        0.33        0.13      1.43 o 
   3  -7   6        4.49        2.46      1.69 o 
   4  -7   6        0.01        0.52      1.56 o 
  -3  -6   6        1.23        0.47      1.88 o 
  -2  -6   6        0.67       -0.26      1.04 o 
  -1  -6   6        0.07        0.65      1.17 o 
   0  -6   6        0.45        1.81      1.30 o 
   1  -6   6        0.09        0.26      1.17 o 
   2  -6   6        0.10        0.78      1.30 o 
   3  -6   6        0.77        0.65      1.30 o 
   4  -6   6        2.43        3.24      1.56 o 
   5  -6   6        3.89        1.17      1.69 o 
  -4  -5   6        0.35        0.78      1.81 o 
  -3  -5   6        0.04       -0.39      1.56 o 
  -2  -5   6        0.01       -0.19      0.91 o 
  -1  -5   6        0.00       -0.13      0.97 o 
   0  -5   6        0.26       -0.47      0.86 o 
   1  -5   6        1.97        2.83      0.93 o 
   2  -5   6        0.02       -0.78      1.04 o 
   3  -5   6        1.06        1.04      1.30 o 
   4  -5   6        5.23        3.89      1.43 o 
   5  -5   6        0.15       -0.56      0.83 o 
   6  -5   6        5.70        9.13      1.58 o 
  -4  -4   6        0.98       -0.39      1.56 o 
  -3  -4   6        2.69        2.98      1.69 o 
  -2  -4   6        0.02       -0.39      1.30 o 
  -1  -4   6        0.52        0.05      0.97 o 
   0  -4   6       20.19       22.22      2.20 o 
   1  -4   6        0.37        0.38      1.49 o 
   2  -4   6       18.61       20.41      1.37 o 
   3  -4   6        4.48        6.08      1.75 o 
   4  -4   6       29.77       32.87      1.48 o 
   5  -4   6       41.08       47.29      2.46 o 
   6  -4   6        0.00        0.36      1.05 o 
   7  -4   6        0.10       -1.18      1.18 o 
  -5  -3   6        0.25       -0.39      1.56 o 
  -4  -3   6        0.97       -0.91      1.30 o 
  -3  -3   6        0.54        0.91      1.30 o 
  -2  -3   6        3.42        4.41      1.56 o 
  -1  -3   6       19.17       28.13      2.33 o 
   0  -3   6        5.58        8.17      0.96 o 
   1  -3   6        2.31        1.88      0.74 o 
   2  -3   6        3.39        4.21      0.91 o 
   3  -3   6       42.90       43.04      1.93 o 
   4  -3   6      245.54      262.71      3.79 o 
   5  -3   6       14.10       23.98      1.70 o 
   6  -3   6        0.25       -0.33      0.93 o 
   7  -3   6        2.48        2.54      2.01 o 
   8  -3   6        9.21       12.11      1.89 o 
  -5  -2   6        0.04        0.78      1.43 o 
  -4  -2   6        0.12       -0.52      1.30 o 
  -3  -2   6        3.82        3.89      1.43 o 
  -2  -2   6        1.26        0.65      1.30 o 
  -1  -2   6        1.33        1.69      1.30 o 
   0  -2   6        0.39        0.28      0.57 o 
   1  -2   6       23.11       23.81      1.18 o 
   2  -2   6       12.25       10.28      0.94 o 
   3  -2   6       29.32       31.96      1.09 o 
   4  -2   6        0.18        0.64      0.78 o 
   5  -2   6        2.03        0.52      1.81 o 
   6  -2   6        0.41        0.73      0.86 o 
   7  -2   6        1.66        1.96      1.69 o 
   8  -2   6        6.71        7.40      1.65 o 
  -6  -1   6        0.00       -1.43      1.43 o 
  -5  -1   6        3.76        4.41      1.81 o 
  -4  -1   6        0.05        0.00      1.30 o 
  -3  -1   6        0.20        1.04      1.30 o 
  -2  -1   6      135.25      137.41      4.41 o 
  -1  -1   6        0.30        0.00      1.04 o 
   0  -1   6       24.03       22.04      1.94 o 
   1  -1   6        6.04        5.30      0.51 o 
   2  -1   6       19.41       19.43      0.83 o 
   3  -1   6      203.42      197.26      2.53 o 
   4  -1   6        6.26        7.74      1.88 o 
   5  -1   6       15.84       15.30      1.69 o 
   6  -1   6        0.48        1.04      1.17 o 
   7  -1   6        2.05        1.56      1.30 o 
   8  -1   6        1.19        1.17      1.43 o 
  -6   0   6        1.92        0.00      1.43 o 
  -5   0   6        0.01       -1.17      1.17 o 
  -4   0   6        0.07       -1.17      1.17 o 
  -3   0   6       79.94       87.76      3.63 o 
  -2   0   6        0.63        1.56      1.04 o 
  -1   0   6      194.20      186.22      2.89 o 
   0   0   6        2.79        1.57      0.65 o 
   1   0   6       59.62       59.59      1.26 o 
   2   0   6      449.54      435.32      7.97 o 
   3   0   6       20.99       21.46      1.18 o 
   4   0   6        2.39        2.39      0.68 o 
   5   0   6        5.74        5.57      1.30 o 
   6   0   6        5.82        7.26      1.43 o 
   7   0   6       14.06        7.78      1.69 o 
   8   0   6        4.54        4.02      1.56 o 
  -6   1   6        0.00       -0.39      1.43 o 
  -5   1   6        0.41       -0.39      1.30 o 
  -4   1   6        0.47        0.65      1.17 o 
  -3   1   6        8.35        9.33      1.56 o 
  -2   1   6        3.88        5.57      0.81 o 
  -1   1   6       35.95       37.64      1.34 o 
   0   1   6       36.89       35.10      1.34 o 
   1   1   6        6.23        8.34      0.84 o 
   2   1   6       63.98       64.76      1.81 o 
   3   1   6        5.65        7.06      0.84 o 
   4   1   6        0.08        1.17      0.78 o 
   5   1   6        5.18        5.31      1.17 o 
   6   1   6       71.97       57.55      2.72 o 
   7   1   6        6.94        8.43      1.69 o 
   8   1   6        0.02        1.17      1.43 o 
  -6   2   6        0.79        0.00      1.69 o 
  -5   2   6        0.41        0.52      1.30 o 
  -4   2   6        8.10        9.46      1.69 o 
  -3   2   6       15.92       14.69      1.81 o 
  -2   2   6        0.17        0.39      0.62 o 
  -1   2   6        8.34       10.01      0.91 o 
   0   2   6       57.66       53.27      1.64 o 
   1   2   6        0.09        0.35      0.55 o 
   2   2   6        2.94        4.85      0.74 o 
   3   2   6       17.10       17.24      1.18 o 
   4   2   6        0.41        0.39      0.91 o 
   5   2   6       40.47       35.39      2.33 o 
   6   2   6       10.48       15.17      1.81 o 
   7   2   6        1.02        1.17      1.30 o 
   8   2   6        0.88        1.56      1.43 o 
  -5   3   6        2.68        3.37      1.69 o 
  -4   3   6        2.53        1.15      0.87 o 
  -3   3   6       22.52       24.69      1.42 o 
  -2   3   6        0.13       -0.59      0.59 o 
  -1   3   6        0.43        0.39      0.65 o 
   0   3   6      386.71      344.85      6.16 o 
   1   3   6       74.19       77.49      1.97 o 
   2   3   6        0.04        0.51      0.55 o 
   3   3   6       15.50       11.02      1.43 o 
   4   3   6       23.23       22.56      1.94 o 
   5   3   6      331.72      339.11      7.13 o 
   6   3   6        1.26        2.85      1.30 o 
   7   3   6        0.09       -0.65      1.17 o 
   8   3   6        0.00        1.17      1.56 o 
  -5   4   6        0.03       -0.39      1.30 o 
  -4   4   6        0.27       -0.13      1.30 o 
  -3   4   6        2.98        2.20      1.17 o 
  -2   4   6        3.71        5.90      0.96 o 
  -1   4   6       91.69       84.94      2.15 o 
   0   4   6       30.99       27.97      1.69 o 
   1   4   6       54.88       52.64      1.69 o 
   2   4   6       18.86       24.05      1.75 o 
   3   4   6       17.93       19.83      1.81 o 
   4   4   6      692.32      699.08     12.06 o 
   5   4   6        7.30        8.17      1.69 o 
   6   4   6        4.55        8.94      1.69 o 
   7   4   6        0.25        1.30      1.30 o 
   8   4   6        1.49        2.07      1.69 o 
  -5   5   6        0.00       -1.17      1.43 o 
  -4   5   6        0.03        0.78      1.30 o 
  -3   5   6        0.98       -1.04      1.17 o 
  -2   5   6        3.20        3.50      1.17 o 
  -1   5   6       19.26       20.09      1.94 o 
   0   5   6       19.56       20.09      1.81 o 
   1   5   6       50.03       49.75      2.92 o 
   2   5   6        8.44        8.56      1.30 o 
   3   5   6       10.11        9.85      1.43 o 
   4   5   6        0.01        0.00      0.78 o 
   5   5   6       21.06       18.00      1.47 o 
   6   5   6        5.89        4.02      1.69 o 
   7   5   6        2.99        0.78      1.56 o 
  -5   6   6        0.18        2.07      1.81 o 
  -4   6   6        2.06        4.80      1.81 o 
  -3   6   6        5.23        6.74      1.81 o 
  -2   6   6       86.60       85.68      3.63 o 
  -1   6   6      111.56      115.89      4.15 o 
   0   6   6        5.60        4.54      1.30 o 
   1   6   6       12.25       14.91      1.69 o 
   2   6   6        5.37        5.06      1.17 o 
   3   6   6       10.30        8.81      1.43 o 
   4   6   6        0.03       -0.26      0.91 o 
   5   6   6        0.06       -0.26      1.04 o 
   6   6   6        0.02        2.72      1.56 o 
   7   6   6        1.46       -1.04      1.69 o 
  -4   7   6        0.00       -0.78      1.56 o 
  -3   7   6       28.81       29.30      2.98 o 
  -2   7   6       83.94       87.50      4.02 o 
  -1   7   6       27.57       29.68      2.46 o 
   0   7   6        0.99        0.13      1.17 o 
   1   7   6        5.21        7.78      1.56 o 
   2   7   6       36.53       27.74      2.33 o 
   3   7   6       24.61       21.78      2.20 o 
   4   7   6       11.69       12.19      1.94 o 
   5   7   6        0.12       -1.17      1.17 o 
   6   7   6        1.57       -0.91      1.81 o 
  -3   8   6        0.01        0.26      1.56 o 
  -2   8   6        0.00        0.26      1.30 o 
  -1   8   6        2.16        1.94      1.43 o 
   0   8   6        6.07        7.78      1.69 o 
   1   8   6        0.20        0.52      1.04 o 
   2   8   6        0.77        1.43      1.04 o 
   3   8   6        1.40        0.13      1.04 o 
   4   8   6        0.54        1.81      1.43 o 
   5   8   6        0.04       -0.26      1.30 o 
  -2   9   6        0.00        0.00      1.43 o 
  -1   9   6        1.27        1.56      1.56 o 
   0   9   6        4.94        7.13      1.81 o 
   1   9   6       10.67       11.15      1.94 o 
   2   9   6        1.22        1.17      1.17 o 
   3   9   6        1.13        1.56      1.30 o 
   4   9   6        5.22        8.17      1.94 o 
   1  -7   7        4.43        6.22      1.94 o 
   2  -7   7        9.07        9.46      2.20 o 
  -1  -6   7        0.15       -0.39      1.17 o 
   0  -6   7        1.31        2.07      1.43 o 
   1  -6   7        4.61        3.11      1.56 o 
   2  -6   7        2.08        2.85      1.43 o 
   3  -6   7        0.00       -1.17      1.30 o 
   4  -6   7        0.49       -1.30      1.30 o 
   5  -6   7        1.82        1.17      1.69 o 
  -3  -5   7        0.20        0.80      1.88 o 
  -2  -5   7        0.04        0.24      1.56 o 
  -1  -5   7        0.14       -0.96      1.36 o 
   0  -5   7        0.09       -0.97      1.10 o 
   1  -5   7        0.42        0.00      0.86 o 
   2  -5   7        0.01       -1.04      1.04 o 
   3  -5   7        3.32       -0.13      1.30 o 
   4  -5   7        2.08        1.81      1.43 o 
   5  -5   7        1.00        0.52      1.30 o 
   6  -5   7        5.22        7.17      2.01 o 
  -4  -4   7        0.40        1.43      1.94 o 
  -3  -4   7        0.72       -0.13      1.69 o 
  -2  -4   7        0.02       -0.71      0.91 o 
  -1  -4   7        1.15        0.56      0.80 o 
   0  -4   7       15.57       16.16      1.40 o 
   1  -4   7        5.70        5.12      1.05 o 
   2  -4   7        0.15        0.63      1.10 o 
   3  -4   7        0.15        0.51      0.90 o 
   4  -4   7        5.62        5.65      1.12 o 
   5  -4   7       24.67       23.78      3.63 o 
   6  -4   7        0.18       -0.11      1.14 o 
   7  -4   7        1.19        2.18      1.46 o 
  -4  -3   7        0.20        0.13      1.69 o 
  -3  -3   7        0.19       -0.13      1.43 o 
  -2  -3   7        1.53        1.30      1.56 o 
  -1  -3   7       16.93       16.35      1.34 o 
   0  -3   7        0.08       -0.68      0.68 o 
   1  -3   7        0.09       -0.53      0.68 o 
   2  -3   7        1.12       -0.41      0.77 o 
   3  -3   7       31.41       30.23      1.62 o 
   4  -3   7      160.99      161.90      3.39 o 
   5  -3   7        2.02        0.59      0.97 o 
   6  -3   7        1.58        0.18      1.36 o 
   7  -3   7        0.11       -0.43      1.88 o 
  -5  -2   7        0.06       -0.65      1.69 o 
  -4  -2   7        0.01        0.65      1.56 o 
  -3  -2   7        2.37        1.94      1.56 o 
  -2  -2   7        2.25        2.33      1.56 o 
  -1  -2   7        0.24        0.91      1.43 o 
   0  -2   7        3.17        1.73      0.70 o 
   1  -2   7        0.66        0.32      0.68 o 
   2  -2   7       39.72       34.31      1.49 o 
   3  -2   7       11.41        8.82      0.81 o 
   4  -2   7        2.90        0.54      0.86 o 
   5  -2   7        1.61        2.20      1.17 o 
   6  -2   7        0.01       -1.04      1.04 o 
   7  -2   7        1.22        2.33      1.43 o 
   8  -2   7        0.97        1.04      1.56 o 
  -5  -1   7        0.01        0.91      1.81 o 
  -4  -1   7        0.82        0.00      1.56 o 
  -3  -1   7        2.17        2.59      1.43 o 
  -2  -1   7       38.19       37.46      2.72 o 
  -1  -1   7       33.71       43.04      2.85 o 
   0  -1   7        1.32        2.20      1.43 o 
   1  -1   7       14.22       14.90      1.32 o 
   2  -1   7        5.11        4.36      0.70 o 
   3  -1   7        5.98        7.19      0.88 o 
   4  -1   7       13.73       12.35      1.24 o 
   5  -1   7        0.18       -0.26      1.04 o 
   6  -1   7        2.45        2.07      1.30 o 
   7  -1   7        1.43        1.17      1.43 o 
   8  -1   7        0.35       -1.17      1.17 o 
  -5   0   7        0.03        0.78      1.69 o 
  -4   0   7        1.43        2.33      1.56 o 
  -3   0   7       40.26       40.83      2.85 o 
  -2   0   7       58.64       64.30      3.24 o 
  -1   0   7        7.83       14.78      1.81 o 
   0   0   7        1.77        1.62      0.71 o 
   1   0   7       12.51       13.40      0.97 o 
   2   0   7       99.99      100.06      4.73 o 
   3   0   7       18.93       23.18      1.69 o 
   4   0   7        6.80        7.85      2.33 o 
   5   0   7        0.95        0.13      0.91 o 
   6   0   7        9.54       11.93      1.69 o 
   7   0   7        3.93        1.69      1.30 o 
   8   0   7        5.15        4.15      1.69 o 
  -5   1   7        0.06       -0.39      1.56 o 
  -4   1   7        0.96       -0.91      1.30 o 
  -3   1   7        0.77       -0.52      1.17 o 
  -2   1   7        0.67        0.13      1.30 o 
  -1   1   7        6.85        6.70      0.86 o 
   0   1   7        0.23        0.17      0.65 o 
   1   1   7        0.49        3.39      0.77 o 
   2   1   7       28.83       27.98      1.34 o 
   3   1   7        0.34       -0.62      0.62 o 
   4   1   7       13.18       12.11      1.21 o 
   5   1   7        7.25       10.63      1.56 o 
   6   1   7       22.57       21.26      2.07 o 
   7   1   7        0.69        1.69      1.30 o 
   8   1   7        0.22       -1.30      1.30 o 
  -5   2   7        0.12       -0.13      1.56 o 
  -4   2   7        0.04       -0.91      1.30 o 
  -3   2   7        8.18        7.78      1.69 o 
  -2   2   7        1.32        2.22      0.81 o 
  -1   2   7        4.54        6.44      0.93 o 
   0   2   7        5.44        5.03      0.84 o 
   1   2   7        5.89        9.30      1.03 o 
   2   2   7        1.54       -0.10      0.65 o 
   3   2   7        0.01        0.17      0.65 o 
   4   2   7       73.51       82.05      3.11 o 
   5   2   7        2.95        3.11      1.30 o 
   6   2   7       10.80        8.94      1.69 o 
   7   2   7        3.60        2.33      1.30 o 
   8   2   7        1.15        4.54      1.69 o 
  -5   3   7        1.35       -0.91      1.56 o 
  -4   3   7        8.27        7.13      1.81 o 
  -3   3   7        1.94        1.86      0.84 o 
  -2   3   7        0.00        0.02      0.74 o 
  -1   3   7        2.59        0.94      1.30 o 
   0   3   7        4.52        6.93      1.00 o 
   1   3   7       89.29       97.62      4.86 o 
   2   3   7       47.94       49.16      1.77 o 
   3   3   7       31.37       31.37      1.55 o 
   4   3   7      135.18      121.07      4.15 o 
   5   3   7        2.09        3.50      1.30 o 
   6   3   7        5.62        6.61      1.69 o 
   7   3   7        0.04        0.13      1.30 o 
   8   3   7        0.26        3.50      1.81 o 
  -4   4   7        0.04       -0.65      1.30 o 
  -3   4   7        0.08       -0.78      1.04 o 
  -2   4   7        4.64        6.08      1.10 o 
  -1   4   7        2.59        2.34      0.90 o 
   0   4   7       27.02       32.86      1.56 o 
   1   4   7       16.27       17.94      1.33 o 
   2   4   7        1.55        1.06      0.72 o 
   3   4   7       24.56       18.67      1.94 o 
   4   4   7        0.79        4.93      1.30 o 
   5   4   7       57.54       52.50      3.11 o 
   6   4   7        0.05       -0.78      1.17 o 
   7   4   7        6.52        8.04      1.94 o 
   8   4   7        5.26        5.44      1.94 o 
  -5   5   7        0.49        1.94      1.81 o 
  -4   5   7        0.02       -1.04      1.43 o 
  -3   5   7        8.58        6.35      1.56 o 
  -2   5   7        1.15        2.33      1.30 o 
  -1   5   7        9.66       10.24      1.69 o 
   0   5   7       12.74       13.87      1.69 o 
   1   5   7        0.88        1.17      0.72 o 
   2   5   7       31.07       29.43      2.07 o 
   3   5   7       29.89       27.74      2.07 o 
   4   5   7        1.77        2.72      1.17 o 
   5   5   7       19.83       18.80      2.07 o 
   6   5   7        2.53        5.06      1.69 o 
   7   5   7        0.49        3.63      1.81 o 
  -4   6   7        0.36       -1.04      1.43 o 
  -3   6   7        0.97       -1.04      1.30 o 
  -2   6   7        4.79        5.06      1.56 o 
  -1   6   7       92.50      106.55      4.15 o 
   0   6   7        0.75        1.17      1.17 o 
   1   6   7        7.42        5.96      1.30 o 
   2   6   7       14.84       12.06      1.69 o 
   3   6   7       23.12       23.07      2.07 o 
   4   6   7        3.64        7.65      1.56 o 
   5   6   7        7.67        5.19      1.56 o 
   6   6   7        0.63        0.00      1.69 o 
   7   6   7        0.51        1.94      1.94 o 
  -4   7   7        0.74       -1.17      1.56 o 
  -3   7   7        0.13        1.56      1.69 o 
  -2   7   7       52.90       49.65      3.11 o 
  -1   7   7        1.55        0.00      1.30 o 
   0   7   7        0.20        0.13      1.04 o 
   1   7   7        7.17        7.26      1.56 o 
   2   7   7        0.37        0.00      0.91 o 
   3   7   7       45.08       33.44      2.46 o 
   4   7   7        4.13        7.26      1.69 o 
   5   7   7        1.20        2.98      1.43 o 
   6   7   7       21.10       20.22      2.85 o 
  -3   8   7        1.68        1.56      1.69 o 
  -2   8   7        0.50        0.13      1.30 o 
  -1   8   7        1.15        2.20      1.43 o 
   0   8   7        6.82        5.57      1.69 o 
   1   8   7        2.84        5.06      1.43 o 
   2   8   7        0.01        0.26      1.17 o 
   3   8   7        1.12        1.56      1.17 o 
   4   8   7        0.47        2.20      1.43 o 
   5   8   7        3.61        1.94      1.69 o 
  -1   9   7        0.13        0.65      1.43 o 
   0   9   7        3.98        7.39      1.94 o 
   1   9   7        0.28        0.65      1.30 o 
   2   9   7        0.02       -1.17      1.17 o 
   3   9   7        3.44        1.94      1.43 o 
   0  -6   8        0.01       -1.30      1.30 o 
   1  -6   8        0.30       -0.39      1.43 o 
   2  -6   8        0.65       -0.91      1.43 o 
   3  -6   8        0.49       -0.13      1.56 o 
  -2  -5   8        0.02       -1.00      1.17 o 
  -1  -5   8        0.01       -1.33      1.94 o 
   0  -5   8        0.00       -0.98      0.98 o 
   1  -5   8        0.04       -1.00      1.00 o 
   2  -5   8        0.09       -1.17      1.17 o 
  -3  -4   8        0.03       -1.56      1.56 o 
  -2  -4   8        0.04       -0.16      0.97 o 
  -1  -4   8        1.67        1.70      1.00 o 
   0  -4   8        1.40        0.95      0.98 o 
   1  -4   8        5.44        7.81      1.18 o 
   2  -4   8        0.87        1.00      0.96 o 
   3  -4   8        4.98        8.94      1.94 o 
   4  -4   8       24.40       25.15      2.72 o 
   6  -4   8        0.09       -0.78      1.56 o 
  -3  -3   8        0.22       -1.56      1.56 o 
  -2  -3   8        0.38        0.78      1.81 o 
  -1  -3   8        1.14        0.89      0.71 o 
   0  -3   8        2.76        3.99      1.04 o 
   1  -3   8        2.14        1.81      0.88 o 
   2  -3   8        3.13        2.46      1.56 o 
   3  -3   8       51.94       55.87      3.37 o 
   4  -3   8       11.24       11.02      2.20 o 
   5  -3   8        3.03        2.25      1.05 o 
   6  -3   8        1.67       -1.30      1.30 o 
   7  -3   8        6.20        3.50      1.69 o 
  -4  -2   8        0.34        0.52      1.81 o 
  -3  -2   8        0.40       -1.43      1.43 o 
  -2  -2   8        1.17       -1.56      1.56 o 
  -1  -2   8        0.01        1.17      1.69 o 
   0  -2   8        3.22        2.59      0.80 o 
   1  -2   8        4.26        5.70      1.81 o 
   2  -2   8        0.65       -1.04      1.43 o 
   3  -2   8        1.09       -1.43      1.43 o 
   4  -2   8        0.16       -0.14      0.91 o 
   5  -2   8        1.62        1.90      1.03 o 
   6  -2   8        0.87        1.17      1.30 o 
   7  -2   8        2.30        4.02      1.56 o 
  -4  -1   8        0.13       -1.56      1.56 o 
  -3  -1   8        9.99       10.37      2.20 o 
  -2  -1   8        0.02        0.26      1.43 o 
  -1  -1   8       16.41       19.18      2.46 o 
   0  -1   8        0.67        0.13      1.43 o 
   1  -1   8        2.29        3.63      1.69 o 
   2  -1   8       46.19       47.44      2.98 o 
   3  -1   8        0.15        0.56      1.43 o 
   4  -1   8        6.60        9.24      1.15 o 
   5  -1   8        1.30        1.72      0.93 o 
   6  -1   8        3.65        3.89      1.56 o 
   7  -1   8        0.98        2.59      1.56 o 
   8  -1   8        0.92        1.81      1.43 o 
  -5   0   8        0.09       -1.69      1.69 o 
  -4   0   8        3.28        4.80      1.94 o 
  -3   0   8        0.04       -1.17      1.43 o 
  -2   0   8       35.52       34.22      2.85 o 
  -1   0   8        0.33        1.30      1.69 o 
   0   0   8        5.61        3.76      1.69 o 
   1   0   8       40.90       43.42      2.20 o 
   2   0   8        3.28        3.85      0.84 o 
   3   0   8       12.42       12.02      1.15 o 
   4   0   8        0.53        0.82      0.78 o 
   5   0   8        2.12        0.13      0.91 o 
   6   0   8       23.49       18.41      2.07 o 
   7   0   8        1.47        0.78      1.30 o 
   8   0   8        0.58        2.07      1.69 o 
  -5   1   8        0.03       -1.69      1.69 o 
  -4   1   8        0.51       -1.17      1.56 o 
  -3   1   8        0.22       -1.43      1.43 o 
  -2   1   8        1.52       -0.26      1.43 o 
  -1   1   8        0.65        0.39      1.56 o 
   0   1   8        1.21        0.69      0.70 o 
   1   1   8        4.33        5.93      0.88 o 
   2   1   8        1.08        0.61      0.68 o 
   3   1   8        0.93       -0.50      0.81 o 
   4   1   8        4.19        4.63      1.00 o 
   5   1   8       52.31       40.83      2.46 o 
   6   1   8        8.40       10.37      1.69 o 
   7   1   8        0.37        1.17      1.43 o 
   8   1   8        0.04        2.33      1.69 o 
  -5   2   8        0.56       -0.52      1.81 o 
  -4   2   8        1.65        1.56      1.81 o 
  -3   2   8        0.48        0.65      1.43 o 
  -2   2   8        0.12       -1.30      1.30 o 
  -1   2   8        3.57        4.31      0.96 o 
   0   2   8        3.41        2.13      0.86 o 
   1   2   8        2.87        2.91      2.53 o 
   2   2   8        1.07        0.08      0.77 o 
   3   2   8        0.43        0.27      0.68 o 
   4   2   8       15.45       17.66      1.46 o 
   5   2   8        0.28       -0.65      1.17 o 
   6   2   8        0.78        0.78      1.30 o 
   7   2   8        0.10       -1.30      1.30 o 
   8   2   8        0.56        1.04      1.69 o 
  -5   3   8        0.12       -1.69      1.69 o 
  -4   3   8        2.83        2.33      1.69 o 
  -3   3   8        1.02        0.00      1.43 o 
  -2   3   8        0.71        0.60      0.86 o 
  -1   3   8       51.21       52.10      1.96 o 
   0   3   8       14.26       13.02      1.49 o 
   1   3   8        8.51        4.80      1.10 o 
   2   3   8        7.31        6.66      1.43 o 
   3   3   8       18.01       20.01      1.49 o 
   4   3   8      315.94      312.14      7.26 o 
   5   3   8        4.88        4.67      1.56 o 
   6   3   8        0.57       -1.04      1.30 o 
   7   3   8        0.33       -0.26      1.30 o 
   8   3   8        0.00       -0.13      1.43 o 
  -3   4   8        0.11       -1.04      1.17 o 
  -2   4   8        9.64        9.98      1.94 o 
  -1   4   8        9.37        9.61      1.23 o 
   0   4   8       20.89       16.91      1.42 o 
   1   4   8       10.15        8.97      1.18 o 
   2   4   8        6.48        4.59      1.00 o 
   3   4   8      308.97      319.31      5.31 o 
   4   4   8       13.10       15.04      1.94 o 
   5   4   8       20.42       16.33      2.33 o 
   6   4   8        0.11       -0.13      1.30 o 
   7   4   8        7.28        7.26      1.94 o 
  -4   5   8        0.07        0.00      1.56 o 
  -3   5   8        0.58        1.04      1.43 o 
  -2   5   8        7.97       11.41      1.94 o 
  -1   5   8        0.35       -0.26      1.17 o 
   0   5   8       12.10       13.87      1.94 o 
   1   5   8        0.01        0.03      0.81 o 
   2   5   8        3.42        4.83      2.40 o 
   3   5   8        1.16        3.11      1.30 o 
   4   5   8        6.89        8.43      1.69 o 
   5   5   8        9.37        9.20      1.69 o 
   6   5   8        2.40        6.35      1.81 o 
   7   5   8        0.00        0.00      1.69 o 
  -4   6   8        0.61       -1.43      1.56 o 
  -3   6   8       16.53       13.22      2.33 o 
  -2   6   8       34.85       35.52      2.85 o 
  -1   6   8        6.02        9.46      1.81 o 
   0   6   8        5.33        5.70      1.69 o 
   1   6   8        0.01       -0.65      1.04 o 
   2   6   8        7.25        8.56      1.69 o 
   3   6   8        8.06        6.22      1.56 o 
   4   6   8        0.82        2.20      1.30 o 
   5   6   8        0.96       -0.78      1.04 o 
   6   6   8        2.64        1.94      1.94 o 
   7   6   8        0.50        0.65      1.81 o 
  -3   7   8       12.72       12.31      2.46 o 
  -2   7   8        7.20        9.33      2.07 o 
  -1   7   8        4.27        5.70      1.81 o 
   0   7   8        0.46        0.52      1.17 o 
   1   7   8       16.93       13.74      1.94 o 
   2   7   8       13.07        8.56      1.81 o 
   3   7   8        9.83        8.69      1.69 o 
   4   7   8        0.01        0.65      1.30 o 
   5   7   8        0.19        0.13      1.30 o 
   6   7   8        9.71       15.04      2.72 o 
  -2   8   8        0.40        1.04      1.69 o 
  -1   8   8        4.62        5.31      1.81 o 
   0   8   8        0.02        0.52      1.17 o 
   1   8   8        0.04       -0.52      1.17 o 
   2   8   8        2.24        4.15      1.56 o 
   3   8   8        0.02       -0.65      1.04 o 
   4   8   8        0.83        3.76      1.56 o 
   5   8   8        5.10        7.00      1.94 o 
   0   9   8        5.77        7.13      1.81 o 
   1   9   8        0.01        0.26      1.30 o 
   2   9   8        0.62        0.39      1.30 o 
   3   9   8        5.21        4.67      1.69 o 
   0  -5   9        0.01       -0.78      2.20 o 
   1  -5   9        0.00       -0.65      1.94 o 
  -1  -4   9        2.12       -1.94      1.94 o 
   0  -4   9        0.41       -1.30      1.81 o 
   1  -4   9        0.21        0.78      1.81 o 
   2  -4   9        0.35        2.07      1.81 o 
   3  -4   9        4.64        3.89      1.94 o 
   4  -4   9       20.64       20.87      2.72 o 
  -2  -3   9        1.50       -0.39      1.94 o 
  -1  -3   9        0.02        0.00      1.81 o 
   0  -3   9        0.44        0.13      1.81 o 
   1  -3   9        0.11       -0.65      1.56 o 
   2  -3   9       12.04        7.65      2.07 o 
   3  -3   9       52.11       60.15      3.76 o 
   4  -3   9        1.69        2.85      1.81 o 
   5  -3   9        0.10        1.43      1.81 o 
  -3  -2   9        0.31       -1.81      1.81 o 
  -2  -2   9        0.35        0.52      1.81 o 
  -1  -2   9        0.02       -1.69      1.69 o 
   0  -2   9        0.31       -1.17      1.69 o 
   1  -2   9        4.91        1.94      1.69 o 
   2  -2   9        3.76        2.59      1.69 o 
   3  -2   9        0.01        1.43      1.69 o 
   4  -2   9        1.67        1.69      1.69 o 
   5  -2   9        0.30        1.57      1.05 o 
   6  -2   9        2.17        3.89      1.69 o 
   7  -2   9        0.55       -0.78      1.56 o 
  -4  -1   9        0.31       -1.81      1.81 o 
  -3  -1   9        6.25        1.94      1.94 o 
  -2  -1   9        7.44        1.04      1.94 o 
  -1  -1   9        0.46        1.04      1.81 o 
   0  -1   9        1.62        1.04      1.69 o 
   1  -1   9        0.03       -1.17      1.56 o 
   2  -1   9        5.38        3.76      1.81 o 
   3  -1   9        0.02        0.65      1.56 o 
   4  -1   9        0.03        2.50      1.88 o 
   5  -1   9        0.01       -0.39      0.93 o 
   6  -1   9        0.54        3.11      1.56 o 
   7  -1   9        0.06        1.04      1.56 o 
  -4   0   9        3.68        2.98      2.07 o 
  -3   0   9        5.52        2.72      1.94 o 
  -2   0   9        1.95        1.17      1.81 o 
  -1   0   9        0.40        0.65      1.69 o 
   0   0   9        2.33        6.87      2.07 o 
   1   0   9       22.59       23.85      2.59 o 
   2   0   9       11.25       14.35      1.20 o 
   3   0   9        4.70        5.91      1.36 o 
   4   0   9        0.77        0.44      1.17 o 
   5   0   9        3.65        4.90      1.43 o 
   6   0   9        8.17        8.56      1.81 o 
   7   0   9        3.83        0.91      1.43 o 
  -4   1   9        0.37       -1.69      1.69 o 
  -3   1   9        0.00        0.00      1.69 o 
  -2   1   9        0.22       -1.56      1.56 o 
  -1   1   9        0.64        1.30      1.81 o 
   0   1   9        0.98        1.56      1.69 o 
   1   1   9        4.37        3.91      0.96 o 
   2   1   9        0.33        0.75      0.70 o 
   3   1   9        3.25        2.54      0.96 o 
   4   1   9        0.35        1.11      1.00 o 
   5   1   9        8.24        6.74      1.56 o 
   6   1   9        0.75        2.20      1.43 o 
   7   1   9        0.20       -0.91      1.43 o 
   8   1   9        0.09        0.91      1.69 o 
  -4   2   9        1.48       -1.69      1.69 o 
  -3   2   9        0.00       -1.56      1.56 o 
  -2   2   9        1.11        0.39      1.56 o 
  -1   2   9        0.92        2.20      1.69 o 
   0   2   9        1.63        3.42      0.96 o 
   1   2   9        0.04        0.35      0.77 o 
   2   2   9        0.35        0.96      0.86 o 
   3   2   9       42.70       44.96      1.99 o 
   4   2   9        2.88        2.91      1.69 o 
   5   2   9        2.62        2.46      1.43 o 
   6   2   9        5.59        7.26      1.69 o 
   7   2   9        0.82        0.52      1.30 o 
   8   2   9        1.86        3.50      1.81 o 
  -4   3   9        0.13        0.00      1.94 o 
  -3   3   9        0.07       -0.65      1.69 o 
  -2   3   9        0.58       -0.65      1.69 o 
  -1   3   9        2.04        1.30      0.86 o 
   0   3   9       28.03       27.02      2.33 o 
   1   3   9        6.05        6.58      1.15 o 
   2   3   9        9.56       10.02      1.27 o 
   3   3   9       13.15       14.15      1.46 o 
   4   3   9        7.93        6.63      1.01 o 
   5   3   9       20.65       19.96      2.33 o 
   6   3   9        0.02        2.85      1.56 o 
   7   3   9        0.90        1.69      1.69 o 
  -2   4   9        0.02        0.13      1.03 o 
  -1   4   9        4.45        3.11      1.09 o 
   0   4   9        2.47        3.23      1.10 o 
   1   4   9        0.06        0.35      1.43 o 
   2   4   9        0.00        0.73      0.86 o 
   3   4   9        2.61        3.91      1.08 o 
   4   4   9       55.67       57.43      3.24 o 
   5   4   9        3.12        4.28      1.81 o 
   6   4   9        3.94        5.06      1.94 o 
   7   4   9        0.66        0.00      1.69 o 
  -3   5   9        0.00        0.91      1.69 o 
  -2   5   9        0.63        4.02      1.56 o 
  -1   5   9        0.47       -0.91      1.17 o 
   0   5   9        0.20        0.52      1.17 o 
   1   5   9        5.74        7.47      1.18 o 
   2   5   9        5.66        6.98      1.21 o 
   3   5   9        3.35        5.57      1.56 o 
   4   5   9        9.17        9.20      1.81 o 
   5   5   9        0.34       -0.26      1.17 o 
   6   5   9        0.53        5.06      1.94 o 
   7   5   9        0.59        0.52      1.69 o 
  -3   6   9        0.03        0.78      1.69 o 
  -2   6   9       28.87       32.15      3.11 o 
  -1   6   9        1.33        1.30      1.43 o 
   0   6   9        3.19        1.17      1.43 o 
   1   6   9        1.47        0.78      1.30 o 
   2   6   9        8.32        9.85      1.81 o 
   3   6   9        9.29        8.17      1.81 o 
   4   6   9        7.49        9.20      1.94 o 
   5   6   9        0.23       -0.78      1.17 o 
   6   6   9        2.00       -0.13      1.94 o 
  -2   7   9        0.84        1.69      1.81 o 
  -1   7   9        1.36        3.24      1.69 o 
   0   7   9        1.71        1.56      1.43 o 
   1   7   9        2.08        0.65      1.30 o 
   2   7   9       19.82       15.30      2.20 o 
   3   7   9        1.07        1.94      1.30 o 
   4   7   9        0.72        1.94      1.56 o 
   5   7   9       13.56       12.96      2.33 o 
  -1   8   9        2.84        4.80      1.94 o 
   0   8   9        0.92        0.78      1.43 o 
   1   8   9        0.03        0.65      1.30 o 
   2   8   9        1.15        2.20      1.56 o 
   3   8   9        0.11        0.65      1.30 o 
   4   8   9        0.03        2.46      1.69 o 
   0  -4  10        1.14        1.17      2.33 o 
   1  -4  10        0.20        0.78      2.20 o 
   2  -4  10        0.25        1.94      1.94 o 
   3  -4  10        4.11        5.96      2.20 o 
   4  -4  10        1.61        3.24      2.07 o 
  -1  -3  10        0.67        0.39      2.07 o 
   0  -3  10        0.43        1.94      2.20 o 
   1  -3  10        0.01        0.65      1.94 o 
   2  -3  10        3.58        6.61      2.20 o 
   3  -3  10        4.49        5.83      2.20 o 
   4  -3  10        3.61        6.48      2.20 o 
   5  -3  10        0.06       -0.52      1.81 o 
  -2  -2  10        0.07       -1.56      1.94 o 
  -1  -2  10        0.00        0.65      2.07 o 
   0  -2  10        0.82       -0.78      1.81 o 
   1  -2  10        0.00       -1.30      1.69 o 
   2  -2  10        0.24        0.65      1.81 o 
   3  -2  10        0.00       -0.13      1.56 o 
   4  -2  10        1.59        2.85      1.94 o 
   5  -2  10        0.05        0.39      1.94 o 
   6  -2  10        0.19        0.26      1.56 o 
  -3  -1  10        0.15       -1.04      2.07 o 
  -2  -1  10        4.65        3.24      2.33 o 
  -1  -1  10        0.02       -1.69      1.69 o 
   0  -1  10        0.24       -0.65      1.69 o 
   1  -1  10        5.52        4.80      2.07 o 
   2  -1  10        0.02        2.72      1.81 o 
   3  -1  10        0.12        0.13      1.56 o 
   4  -1  10        0.62        1.17      1.81 o 
   5  -1  10        1.44        2.52      1.30 o 
   6  -1  10        0.01        2.33      1.69 o 
   7  -1  10        0.23        3.63      1.69 o 
  -3   0  10        4.19        4.80      2.46 o 
  -2   0  10        0.10       -1.81      1.81 o 
  -1   0  10        0.00       -1.30      1.81 o 
   0   0  10        3.00        1.43      1.81 o 
   1   0  10        0.57       -1.56      1.56 o 
   2   0  10        5.85        7.00      2.07 o 
   3   0  10        0.34       -0.39      1.69 o 
   4   0  10        0.49       -0.28      0.88 o 
   5   0  10       15.12       12.19      4.60 o 
   6   0  10        0.01        1.04      1.43 o 
   7   0  10        0.85       -1.56      1.56 o 
  -3   1  10        0.00       -0.91      1.94 o 
  -2   1  10        0.00       -1.04      1.94 o 
  -1   1  10        0.21       -0.52      1.81 o 
   0   1  10        0.01       -0.26      1.69 o 
   1   1  10        0.08       -0.91      1.56 o 
   2   1  10        0.91       -0.13      1.69 o 
   3   1  10        0.86        3.41      1.05 o 
   4   1  10       14.49       17.83      2.53 o 
   5   1  10        1.58        0.36      1.05 o 
   6   1  10        0.91        0.39      1.30 o 
   7   1  10        0.05       -0.91      1.56 o 
  -3   2  10        0.20       -1.69      1.69 o 
  -2   2  10        0.15       -1.04      1.81 o 
  -1   2  10        1.58        1.94      1.81 o 
   0   2  10        0.31        0.52      1.69 o 
   1   2  10        0.55        1.07      0.96 o 
   2   2  10        0.01       -0.78      0.78 o 
   3   2  10        2.60        4.58      0.91 o 
   4   2  10        5.97        3.72      1.21 o 
   5   2  10        0.02        0.26      1.43 o 
   6   2  10        1.70        0.78      1.43 o 
   7   2  10        0.14       -0.65      1.43 o 
  -3   3  10        0.10       -0.52      1.94 o 
  -2   3  10        4.92        5.19      2.07 o 
  -1   3  10        1.32        2.46      1.81 o 
   0   3  10        6.47        3.19      1.49 o 
   1   3  10        0.93        1.85      1.05 o 
   2   3  10        5.63        4.86      1.56 o 
   3   3  10      103.60      122.87      3.63 o 
   4   3  10        5.09        4.66      1.06 o 
   5   3  10        3.76        0.52      1.56 o 
   6   3  10        0.29        3.37      1.69 o 
   7   3  10        0.39       -0.13      1.69 o 
  -2   4  10        1.21        0.52      1.94 o 
  -1   4  10        2.74        2.73      1.15 o 
   0   4  10        1.66        2.02      1.10 o 
   1   4  10        0.22        1.40      1.03 o 
   2   4  10       62.54       72.89      2.60 o 
   3   4  10        5.78        6.35      1.31 o 
   4   4  10       18.83       17.24      2.33 o 
   5   4  10        0.10        0.39      1.56 o 
   6   4  10        6.98       11.93      2.20 o 
   7   4  10        9.36       20.09      2.85 o 
  -2   5  10        1.12        2.07      1.69 o 
  -1   5  10        0.57        0.52      1.43 o 
   0   5  10        0.30       -0.39      1.17 o 
   1   5  10        1.54        2.70      1.09 o 
   2   5  10        1.17        1.00      1.10 o 
   3   5  10        0.01       -0.84      1.00 o 
   4   5  10        4.79        4.02      1.69 o 
   5   5  10        0.02        0.52      1.30 o 
   6   5  10        0.01        3.89      2.07 o 
  -2   6  10        2.58        5.31      1.94 o 
  -1   6  10        3.03        1.30      1.56 o 
   0   6  10        0.03       -1.17      1.30 o 
   1   6  10        3.17        2.72      1.56 o 
   2   6  10        7.41        5.31      1.69 o 
   3   6  10        0.78        1.81      1.43 o 
   4   6  10        0.98       -0.26      1.30 o 
   5   6  10        2.34        4.28      1.81 o 
   6   6  10        2.09       -1.81      1.81 o 
  -1   7  10        0.15        0.91      1.69 o 
   0   7  10        3.13        2.46      1.69 o 
   1   7  10        2.61        1.43      1.56 o 
   2   7  10        3.08        3.24      1.56 o 
   3   7  10        0.60       -1.30      1.30 o 
   4   7  10        0.42       -0.39      1.30 o 
   5   7  10        9.01       13.74      2.46 o 
   0   8  10        0.05        1.56      1.56 o 
   1   8  10        0.55       -1.17      1.17 o 
   2   8  10        0.25       -1.30      1.30 o 
   3   8  10        1.26        1.69      1.69 o 
   1  -3  11        1.56        2.20      2.20 o 
   2  -3  11        8.43        8.30      2.46 o 
   3  -3  11        0.46       -1.30      1.94 o 
   4  -3  11        0.67        0.91      2.07 o 
  -1  -2  11        0.01       -1.56      2.20 o 
   0  -2  11        0.33       -0.26      2.07 o 
   1  -2  11        0.96        2.07      2.20 o 
   2  -2  11        0.18       -0.13      1.81 o 
   3  -2  11        0.21       -1.43      1.69 o 
   4  -2  11        0.24        2.72      1.94 o 
   5  -2  11        0.46        1.17      2.07 o 
  -1  -1  11        0.32       -2.07      2.07 o 
   0  -1  11        0.19        1.69      2.07 o 
   1  -1  11        1.96        1.43      1.81 o 
   2  -1  11        0.56        1.56      1.94 o 
   3  -1  11        0.01        0.13      1.56 o 
   4  -1  11        0.37        3.76      2.07 o 
   5  -1  11        0.08       -0.65      1.94 o 
   6  -1  11        0.09        1.81      1.81 o 
  -2   0  11        0.24       -1.94      2.33 o 
  -1   0  11        0.07        2.07      2.33 o 
   0   0  11        3.33        1.17      2.07 o 
   1   0  11        2.22        1.94      1.94 o 
   2   0  11        1.06        3.24      2.07 o 
   3   0  11        0.22        0.65      1.69 o 
   4   0  11        0.03        1.17      1.69 o 
   5   0  11        4.41        4.20      1.94 o 
   6   0  11        1.55        2.72      1.81 o 
  -2   1  11        0.24       -1.94      1.94 o 
  -1   1  11        0.16       -0.13      1.94 o 
   0   1  11        0.52       -0.65      1.81 o 
   1   1  11        0.00       -1.43      1.69 o 
   2   1  11        0.20       -0.26      1.69 o 
   3   1  11        2.24        4.28      2.07 o 
   4   1  11        1.57        0.78      1.12 o 
   5   1  11        0.08        1.43      2.07 o 
   6   1  11        1.18        2.98      1.69 o 
  -2   2  11        0.21       -1.56      2.07 o 
  -1   2  11        0.27       -1.81      1.81 o 
   0   2  11        0.55        1.56      1.94 o 
   1   2  11        0.01        0.65      1.81 o 
   2   2  11        9.37       11.80      2.33 o 
   3   2  11        0.08       -0.23      1.09 o 
   4   2  11        0.02       -1.30      1.30 o 
   5   2  11        0.77        0.44      1.24 o 
   6   2  11        0.17        0.39      1.69 o 
   7   2  11        2.39        3.76      1.81 o 
  -2   3  11        0.69        0.13      2.07 o 
  -1   3  11        4.09        0.65      1.94 o 
   0   3  11        0.20        0.13      1.81 o 
   1   3  11        2.88        3.52      1.62 o 
   2   3  11        0.01       -0.33      1.05 o 
   3   3  11        6.63        6.35      1.40 o 
   4   3  11       21.08       20.01      2.01 o 
   5   3  11        0.07        0.65      1.56 o 
   6   3  11        0.67        3.24      1.94 o 
  -1   4  11        0.02       -1.04      1.94 o 
   0   4  11        0.32        1.91      1.49 o 
   1   4  11        0.43        1.62      1.05 o 
   2   4  11        2.65        2.79      1.21 o 
   3   4  11       19.57       22.95      2.01 o 
   4   4  11        2.37        4.35      1.49 o 
   5   4  11        0.39        3.63      2.07 o 
   6   4  11        0.12       -1.56      1.56 o 
  -1   5  11        0.04        0.13      1.56 o 
   0   5  11        0.54        1.69      1.56 o 
   1   5  11        0.20        0.65      1.43 o 
   2   5  11        0.85        2.30      1.18 o 
   3   5  11        0.63        2.03      1.18 o 
   4   5  11        0.02        0.39      1.43 o 
   5   5  11        0.04        0.65      1.18 o 
   6   5  11        0.00       -1.81      1.81 o 
  -1   6  11        1.22        2.33      1.81 o 
   0   6  11        0.06        0.78      1.56 o 
   1   6  11        0.40        2.07      1.69 o 
   2   6  11        4.91        2.59      1.69 o 
   3   6  11        1.60        0.91      1.56 o 
   4   6  11        0.65        3.37      1.81 o 
   5   6  11        1.29        2.46      1.69 o 
   0   7  11        0.86        1.94      1.69 o 
   1   7  11        4.39        3.37      1.81 o 
   2   7  11        0.03       -0.26      1.43 o 
   3   7  11        0.01        1.56      1.43 o 
   4   7  11        2.35        4.02      1.94 o 
   2  -2  12        0.03        1.94      2.20 o 
   3  -2  12        0.23        0.91      2.07 o 
   0  -1  12        0.28        0.65      2.33 o 
   1  -1  12        0.00        0.91      2.07 o 
   2  -1  12        0.12        0.52      2.07 o 
   3  -1  12        0.04        0.39      1.94 o 
   4  -1  12        0.17        2.72      2.07 o 
   0   0  12        0.10        0.13      2.20 o 
   1   0  12        1.11        1.04      1.94 o 
   2   0  12        0.17       -0.78      1.94 o 
   3   0  12        0.10        1.30      1.94 o 
   4   0  12        3.31        2.46      1.94 o 
   5   0  12        0.07        1.30      2.20 o 
  -1   1  12        0.01        1.17      2.46 o 
   0   1  12        0.02       -0.52      2.07 o 
   1   1  12        0.15        2.07      2.20 o 
   2   1  12        0.11        0.91      1.94 o 
   3   1  12        1.64        1.94      1.94 o 
   4   1  12        0.03       -0.13      1.81 o 
   5   1  12        0.54        0.26      1.21 o 
  -1   2  12        0.02        0.39      2.20 o 
   0   2  12        0.32       -0.65      1.94 o 
   1   2  12        0.03       -0.52      1.94 o 
   2   2  12        0.33        1.81      1.94 o 
   3   2  12        3.16        0.91      1.94 o 
   4   2  12        0.06       -1.64      2.20 o 
   5   2  12        0.67        0.59      1.33 o 
   6   2  12        0.01       -0.39      1.69 o 
  -1   3  12        1.45        1.30      2.20 o 
   0   3  12        0.05        1.94      1.94 o 
   1   3  12        0.49       -1.17      1.94 o 
   2   3  12       16.66       20.35      2.85 o 
   3   3  12        1.21        3.09      1.34 o 
   4   3  12        4.76        7.96      1.68 o 
   5   3  12        0.12       -0.65      1.69 o 
   6   3  12        0.60        1.30      1.94 o 
  -1   4  12        0.05        2.20      2.20 o 
   0   4  12        0.05        4.80      2.20 o 
   1   4  12        7.28        9.20      2.33 o 
   2   4  12        0.89        0.04      1.36 o 
   3   4  12        6.14        6.44      1.62 o 
   4   4  12        0.00       -0.13      1.75 o 
   5   4  12        1.26        5.96      2.46 o 
   1   5  12        0.48        0.78      1.56 o 
   2   5  12        0.35        1.97      1.62 o 
   3   5  12        1.00        1.89      3.69 o 
   4   5  12        0.32       -0.78      1.69 o 
   5   5  12        0.00       -1.43      2.20 o 
   1   6  12        1.83        2.72      1.81 o 
   2   6  12        0.23       -0.26      1.56 o 
   3   6  12        0.05        1.56      1.81 o 
   4   6  12        1.26        0.91      1.69 o 
   2   1  13        0.81        1.69      2.33 o 
   3   1  13        0.33        1.94      2.20 o 
   4   1  13        0.00       -1.56      2.07 o 
   1   2  13        1.36        4.02      2.33 o 
   2   2  13        0.11       -0.52      2.07 o 
   3   2  13        0.15        1.04      1.94 o 
   4   2  13        0.11        2.85      2.33 o 
   1   3  13        0.31        1.04      2.20 o 
   2   3  13        2.45        2.85      2.33 o 
   3   3  13        7.17        9.33      2.59 o 
   4   3  13        0.11       -1.61      4.21 o 
   2   4  13        3.40        6.09      2.33 o 
   3   4  13        0.46        1.65      1.40 o 
                                                 
